# Supplementary material for: The relationship between sleep and salivary and serum inflammatory biomarkers in adolescents
Source: Front Med (Lausanne). 2023 May 26;10:1175483. doi: 10.3389/fmed.2023.1175483 (PMC10250646; doi:10.3389/fmed.2023.1175483)
Supplement: Supplementary file 1 [file Data_Sheet_1.CSV]

RecordNo	UCN3_Se_P3	IL6_P1	Adiponectin_P1	School	Cid	Sex	Birth_date	AgeP3	Visit_dateP3	Waist_cm3	Height_cm3	Weight_kg3	BMI3	WHOcat3	OBWHO3	SysBP1	DiaBP1	SysBP2	DiaBP2	SysBP3	DiaBP3	HIBP1	HIBP2	HIBP3	med_hist	health_prob	meds	Medicine	mom_diab	dad_diab	dad_edu	mom_edu	sleep_weekday	wakeup_weekday	Sleep_time_weekday	sleep_weekend	wakeup_weekend	Sleep_time_weekend	sleep_debt	interupted_sleep	wakeup_night	always_wakeup_night	sometime_wakeup_night	sleepy_day	hard_wakeup	diff_fall_asleep	quality_sleep	snore	nap
410605121	2.04			3	302112901595	2	11/29/2002	16.3083333333333	3/20/2019	72.5	163	49.9	18.7812864616659	2	0	77	58	111	74	120.333333333333	81	0	0	0	0		0		0	0	3	4	2	6	4	1	8	7	3	1	0			1	1	0	3	0	0
570204121	3.04			11	301101301004	1	10/13/2001	17.4694444444444	4/2/2019	34	167.5	75.7	26.9815103586545	3	0	121	73	124	86	104	75	0	1	0	0		0		0	0	1	4	21	5	8	23	7	8	0	0	2		2	0	2	0	4	0	0
242504121	2.56			5	302051701097	1	05/17/2002	16.8527777777778	3/24/2019	83	179.5	78	24.2083782714287	3	0	182	82	120	58	111.666666666667	72.3333333333333	1	0	0	0		0		0	1	6	6	22	7	9	2	11	9	0	1	0			1	1	2	4	0	1
341405121	1.87	1.92	4996.81	12	301062400594	1	06/24/2001	17.7888888888889	4/8/2019	63	165.5	46.4	16.9403346081179	1	0	96	63	103	85	117.666666666667	78.6666666666667	0	1	0	0		0		0	0	4	4	23	7	8	24	10	10	2	0	0			2	2	0	4	0	0
542103121	2.19			9	301110700568	2	11/07/2001	17.3916666666667	3/28/2019	73	159	52.9	20.9248051896681	2	0	94	72	106	76	106.666666666667	74.6666666666667	0	0	0	0		0		0	0	4	4	1	7	6	1	10	9	3	1	2		1	2	1	0	4	2	1
361310111	2.06			8	301102200707	1	10/22/2001	17.4305555555556	3/27/2019	74	176	59.2	19.1115702479339	2	0	87	64	94	59	100.333333333333	54.6666666666667	0	0	0	0		0		0	0	4	1	24	7	7	2	11	9	2	0	0			2	2	2	3	1	1
520205121	2.24			18	301032000725	2	03/20/2001	18.0694444444444	4/15/2019	81	164.5	64	23.650927097865	2	0	101	84	97	69	96.6666666666667	61	0	0	0	0		1	?????????	0	0	4	4	22	6	8	24	8	8	0	1	2		2	1	2	0	3	0	2
282103121	1.9			9	302110600334	2	11/06/2002	16.3944444444444	3/28/2019	69	153.5	47.9	20.329128160511	2	0	95	78	118	78	103.666666666667	75.3333333333333	0	0	0	0		0		0	0	4	4	22	7	9	24	9	9	0	1	0			2	2	0	4	0	0
110304121		5.65	907.6	10	302012901248	2	01/29/2002	17.1722222222222	4/1/2019	65	154.5	40.2	16.8410469098564	2	0	90	65	82	50	99	66	0	0	0	5	Asthma	0		0	0	1	1	24	6	6	2	10	8	2	0	2		1	2	1	2	4	0	1
203004121	2.63			12	302071500049	1	07/15/2002	16.7305555555556	4/8/2019	84	181	71.40000000000001	21.7942065260523	2	0	102	68	112	63	123.333333333333	75.6666666666667	0	0	0	0		0		1	1	1	4	2	6	4	3	13	10	6	2	2		2	1	1	2	3	1	0
212504121				5	302080501131	1	08/05/2002	16.6361111111111	3/24/2019	90	167	74	26.5337588296461	3	0	89	65	112	76	134.333333333333	83	0	0	1	1		1	??????	0	0	5	1	2	7	5	3	13	10	5	1	2		2	1	0	1	4	1	1
180204121	4.94	3.73	3827.76	13	303011300373	1	01/13/2003	16.2388888888889	4/9/2019	79	171	65	22.2290619335864	2	0	75	49	97	67	116.666666666667	73.6666666666667	0	0	0	0		0		0	0	3	3	23	6	7	24	9	9	2	1	0			0	0	0	4	0	0
182203121	2.34			19	302091200043	2	09/12/2002	16.5944444444444	4/16/2019	24	156	47.2	19.3951347797502	2	0	88	61	107	61	108.666666666667	75	0	0	0	3		0		0	0	3	3	24	6	6	2	14	12	6	0	0			2	2	0	3	0	1
111204121	2.06			10	302040800137	2	04/08/2002	16.9805555555556	4/1/2019	63.5	155	46.8	19.4797086368366	2	0	106	75	106	71	114	69.3333333333333	0	0	0	99	??????? (?????? ??????)	0		0	0	4	4	23	6	7	23		1	-6	1	0			2	2	0	4	0	1
93004122	3.02	7.28	6291.34	17	302061800291	2	06/18/2002	16.8138888888889	4/11/2019	71	155	55	22.8928199791883	2	0	84	64	106	71	90.6666666666667	53.3333333333333	0	0	0	0		0		0	2	6	6	24	6	6	2	11	9	3	0	0			1	2	0	3	0	0
161103121	2.82			15	303011401238	2	01/14/2003	16.2388888888889	4/10/2019	28	160	63.7	24.8828125	3	0	114	92	110	65	89.6666666666667	51.3333333333333	1	0	0	0		0		0	1	2	4	24	7	7	24	9	9	2	0	0			2	1	0	4	0	0
32803121	2.82	4.67	4524.43	8	302041001548	1	04/10/2002	16.9638888888889	3/27/2019	72.5	163	51.3	19.3082163423539	2	0	88	60	107	81	124.333333333333	76.3333333333333	0	0	0	0		0		0	0	2	1	23	6	7	24	10	10	3	1	2		2	0	2	2	4	0	2
202304122	1.51			4		2	10/29/2001	17.3944444444444	3/21/2019	68	159	45.6	18.0372611842886	2	0	100	67	117	78	113.666666666667	70	0	0	0	0		0		0	0	4	3	1	7	6	2	11	9	3	0	0			2	2	0	3	0	1
580104121	3.02			13	301081900551	1	08/19/2001	17.6388888888889	4/9/2019	70	169.5	53.2	18.5170682468826	2	0	95	74	125	88	116.333333333333	75.3333333333333	0	1	0	0		0		0	1	4	4	1	6	5	3	14	11	6	1	2		3	1	1	0	3	0	2
940605121	1.56			3		2	05/09/2001	17.8638888888889	3/20/2019	70	164	56.4	20.9696609161214	2	0	97	71	98	83	95	57	0	0	0	0		0		0	1	4	4	2	6	4	2	9	7	3	1	2		1	2	1	0	3	0	1
70605122	3.36			3	301120400868	2	12/04/2001	17.2944444444444	3/20/2019	70	161	41.9	16.1644998263956	1	0	103	85	89	55	92.6666666666667	62	1	0	0	0		0		0	1	1	2	23	6	7	24	11	11	4	1	0			1	1	2	3	0	1
410403121	3.41			15	301061300209	2	06/13/2001	17.825	4/10/2019	31.5	170.5	52.8	18.162898495885	2	0	114	85	110	69	116	71.3333333333333	1	0	0	0		0		0	1	3	1	2	7	5	3	11	8	3	1	2		2	2	1	0	3	2	1
10105121	3.87			17	302040400125	2	04/04/2002	17.0194444444444	4/11/2019	61	149	39	17.5667762713391	2	0	78	56	85	56	77	50	0	0	0	99	????? ??????	0		0	0	1	1	23	7	8	24	9	9	1	2	2		3	1	1	2	3	1	1
251204121	2.03			10	302100200273	2	10/02/2002	16.4972222222222	4/1/2019	62	154.5	48.3	20.2343921827379	2	0	87	58	113	62	88.3333333333333	59	0	0	0	99	?????? ?? ????? ????? ??? ??????? ?? ?????? ??????	0		1	0	4	4	1	7	6	3	11	8	2	1	2		2	2	0	0	4	0	1
802904121	2.27			2	301120401393	1	12/04/2001	17.2916666666667	3/19/2019	93	186	90.59999999999999	26.1879986125564	3	0	116	79	135	94	111.666666666667	70.3333333333333	0	1	0	0		0		0	0	4	4	24	7	7	2	9	7	0	1	0			2	2	0	4	0	1
472904121	2.19			2	301092701531	1	09/27/2001	17.4777777777778	3/19/2019	86	170	58.8	20.3460207612457	2	0	108	76	105	77	103.666666666667	61	0	0	0	0		0		0	0	4	4	1	6	5	2	10	8	3	2	2		1	1	2	0	3	0	2
341305121	2.63			12	302093001195	1	09/30/2002	16.5222222222222	4/8/2019	99	166	94.3	34.221222238351	4	1	126	106	133	99	121.333333333333	67.3333333333333	1	1	0	0		0		0	0	6	6	1	6	5	3	13	10	5	1	0			2	1	0	4	0	0
372504122	2.97			1	302110100479	2	11/01/2002	16.3805555555556	3/18/2019	73.5	160.5	58.4	22.6705874360691	2	0	107	89	121	98	113.333333333333	80	1	1	0	3		0		0	0	5	4	3	6	3	8	14	6	3	4	1	4		1	2	0	3	0	1
80403121	2.54			15	302120200625	2	12/02/2002	16.3555555555556	4/10/2019	26.5	154	47.5	20.0286726260752	2	0	112	75	136	98	81.6666666666667	49	0	1	0	0		0		0	0	1	4	24	6	6	1	12	11	5	1	0			2	2	0	3	0	1
281204121	2.03			10	301032200268	2	03/22/2001	18.025	4/1/2019	61	153.5	47.9	20.329128160511	2	0	112	76	115	67	91.6666666666667	60	0	0	0	99	??? ??	0		0	0	6	6	2	6	4	6	16	10	6	1	2		1	1	1	0	3	0	2
640904121	1.56			5	302022300825	1	02/23/2002	17.0861111111111	3/24/2019	59	169	45	15.7557508490599	1	0	83	67	83	60	84	54.3333333333333	0	0	0	0		0		1	2	6	6	24	6	6	1	10	9	3	1	0			2	2	0	5	0	0
500204121	1.9			11	301100102329	1	10/01/2001	17.5027777777778	4/2/2019	27	169	64.90000000000001	22.7232940023108	2	0	107	64	98	65	98.6666666666667	50.3333333333333	0	0	0	99	????????	0		0	0	4	4	1	6	5	4	11	7	2	1	2		1	2	1	2	3	0	1
421204121	2.16			10	302011201127	2	01/12/2002	17.2194444444444	4/1/2019	75	157.5	57.8	23.3005794910557	2	0	117	75	112	91	98	70	0	1	0	0		1	??????? ?????? ???????	0	0	4	4	22	6	8	24	10	10	2	1	1	1		2	1	0	4	0	2
522204122	1.85	51.8	3852.98	4	303010300128	2	01/03/2003	16.2166666666667	3/21/2019	83	158	62.4	24.9959942316936	3	0	120	97	115	79	113.666666666667	67.3333333333333	1	0	0	99	???? ????	0		0	0	2	3	21	6	9	2	9	7	-2	0	2		1	2	0	0	5	2	0
872904121	2.23			2	302031500124	1	03/15/2002	17.0111111111111	3/19/2019	79	179	67.09999999999999	20.9419181673481	2	0	98	66	114	76	106.666666666667	57	0	0	0	0		0		0	1	3	4	1	6	5	3	11	8	3	0	0			2	2	0	3	2	2
543004122	3.76			17	301090600593	2	09/06/2001	17.5972222222222	4/11/2019	75	157	63	25.5588462006572	3	0	121	71	117	67	120.333333333333	71.6666666666667	0	0	0	0		0		0	0	2	1	1	6	5	3	12	9	4	1	2		2	1	1	0	4	2	2
212604122	3.52			14	302062200853	1	06/22/2002	16.7972222222222	4/9/2019	87	182	75.5	22.7931409250091	2	0	115	67	121	82	115	69.3333333333333	0	0	0	0		0		2	0	4	6	22	6	8	24	9	9	1	1	2		2	2	0	0	3	0	2
462803121	3.47			12	302021500809	1	02/15/2002	17.1472222222222	4/8/2019	69	165	50.9	18.6960514233242	2	0	112	69	115	73	133.666666666667	85.6666666666667	0	0	1	0		0		0	0	6	6	24	7	7	23	10	11	4	1	2		2	2	1	2	4	0	0
430104121	3.31			6	301040400374	1	04/04/2001	17.975	3/25/2019	93.5	163.5	84.40000000000001	31.5723517474212	4	1	100	88	150	104	119.333333333333	75.3333333333333	1	1	0	0		0		0	1	4	5	23	6	7	2	10	8	1	2	1	2		2	2	0	4	0	1
210204121	2.13			11	302100200484	1	10/02/2002	16.5	4/2/2019	35	173.5	85.59999999999999	28.4364125605229	4	1	118	67	153	106	127.333333333333	69.3333333333333	0	1	0	99	????	0		0	0	2	4	21	5	8	23	9	10	2	1	2		2	2	1	0	4	1	1
323004121	3.01			12	301053100354	1	05/31/2001	17.8555555555556	4/8/2019	79	171.7	65.7	22.2856229917075	2	0	116	72	119	74	118.666666666667	87.6666666666667	0	0	1	0		0		0	0	4	4	2	7	5	3	14	11	6	0	0			2	1	1	3	1	1
381305121	1.87			12	302110200066	1	11/02/2002	16.4333333333333	4/8/2019	76	164	63.4	23.5722784057109	2	0	100	71	141	104	125.333333333333	78.6666666666667	0	1	0	0		0		0	1	4	4	23	6	7	1	11	10	3	0	2		2	2	0	0	5	0	2
801402121	2.76			15	302012900528	2	01/29/2002	17.1972222222222	4/10/2019	28	155.5	58.1	24.0278739880688	2	0	109	74	103		97	62	0	0	0	0		1	??????	0	0	6	2	23	6	7	1	10	9	2	2	2		2	2	2	0	4	1	0
540605121	2.12			3	302071700163	2	07/17/2002	16.675	3/20/2019	72.5	170.5	63.9	21.9812351114971	2	0	123	84	123	76	112	73	0	0	0	0		0		0	0	3	4	1	7	6	2	14	12	6	2	2		3	1	1	0	3	0	1
490205121	2.04			18	301040600675	2	04/06/2001	18.025	4/15/2019	66	148	44	20.0876552227904	2	0	83	54	112	69	110	73.6666666666667	0	0	0	0		0		1	1	1	2	2	6	4	3	13	10	6	3	2		3	1	1	2	3	2	1
302904121	3.01			2	302011601331	1	01/16/2002	17.175	3/19/2019	110	170.5	103.5	35.6034089834109	4	1	117	97	124	85	135.666666666667	92.6666666666667	1	1	1	0		0		0	0	5	5	1	6	5	3	11	8	3	0	0			2	2	0	4	0	0
100605121	2.39			3	303012700037	2	01/27/2003	16.1472222222222	3/20/2019	87	153.5	51.2	21.7296735243875	2	0	121	78	95	76	108.666666666667	73.3333333333333	0	0	0	0		0		0	0	5	4	24	6	6	2	12	10	4	0	0			2	2	0	4	0	2
400804121	2.83			11	300011701456	1	01/17/2000	19.2083333333333	4/2/2019	22.5	162	43.4	16.5371132449322	4	1	180	104	146	106	125	73	1	1	0	0		0		1	1	5	5	99	5	1	9	16	7	7	1	1	2		2	2	2	5	0	0
340104121	2.73			13	302022000427	1	02/20/2002	17.1361111111111	4/9/2019	90	185.5	91.7	26.6490362609978	3	0	102	64	102	73	145.666666666667	77.3333333333333	0	0	1	0		0		0	0	3	2	2	7	5	3	12	9	4	2	0			2	2	0	3	0	0
370605121	4.16			16	302050700121	2	05/07/2002	16.9277777777778	4/11/2019	119	167.7	129.9	46.1894749867459	4	1	121	76	126	86	111	75.6666666666667	0	1	0	99	ADD	0		1	0	2	4	1	6	5	2	10	8	3	1	2		1	2	1	2	4	1	2
430204121	2.06			11	301072101272	1	07/21/2001	17.6972222222222	4/2/2019	26	171	54.5	18.6382134673917	2	0	116	96	106	69	102	59	1	0	0	0		0		0	0	6	1	2	6	4	3	13	10	6	1	2		1	2	2	0	4	0	2
211305121	2.94			12	302060300295	1	06/03/2002	16.8472222222222	4/8/2019	106	175.5	112.5	36.5256775513186	4	1	112	68	123	105	145.666666666667	98.6666666666667	0	1	1	4		0		0	0	6	6	22	6	8	1	12	11	3	1	0			1	1	2	3	2	0
320104121	25.67			6	301051000456	1	05/10/2001	17.875	3/25/2019	85	179.5	77.8	24.1463055066301	2	0	95	71	99	76	132	81	0	0	1	0		0		0	1	2	3	1	6	5	2	11	9	4	0	0			1	1	0	4	0	0
413004122	4.01			17	303021600054	2	02/16/2003	16.1527777777778	4/11/2019	77	164	66	24.5389649018441	3	0	98	75	98	57	85.6666666666667	56	0	0	0	0		0		0	0	6	6	1	7	6	1	10	9	3	0	0			1	1	0	4	0	1
411405121	2.1			12	301091900432	1	09/19/2001	17.5527777777778	4/8/2019	116	176.5	136.6	43.8491601730212	4	1	141	88	130	78	129.333333333333	84.6666666666667	1	1	0	0		0		0	0	1	4	24	6	6	1	8	7	1	0	0			2	0	0	4	0	2
30310111	3.45			14	303022300483	1	02/23/2003	16.1277777777778	4/9/2019	72	175.6	51.4	16.6691746099283	2	0	90	59	121	99	113	60.3333333333333	0	1	0	0		0		0	0	4	4	23	6	7	1	11	10	3	1	2		2	2	2	2	4	1	1
61505121	2.21			8	302093001187	1	09/30/2002	16.4916666666667	3/27/2019	104	175	94.09999999999999	30.7265306122449	4	1	126	105	149	86	140.666666666667	72.3333333333333	1	1	1	0		0		0	0	3	2	23	6	7	24	12	12	5	1	0			2	2	0	3	0	1
290504121	41.97			7	301112801207	2	11/28/2001	17.3277777777778	3/26/2019	41	160	85.90000000000001	33.5546875	4	1	107	69	119	77	124.333333333333	81	0	0	0	0		1	??? ?? ??????	2	0	4	3	2	7	5	3	14	11	6	0	0			2	2	0	5	0	1
491004121	2.96			5		1	04/27/2001	17.9083333333333	3/24/2019	73	168.5	51	17.9626482578873	2	0	110	74	119	83	103.333333333333	78.3333333333333	0	0	0	1		1	injection for Diabetes	0	0	2	6	23	7	8	24	15	15	7	1	2		2	2	2	0	4	0	2
51305121	2.49			12	302110401183	1	11/04/2002	16.4277777777778	4/8/2019	89.5	175	86.09999999999999	28.1142857142857	3	0	94	61	123	78	128.333333333333	68.6666666666667	0	0	0	0		0		0	0	3	3	22	7	9	1	10	9	0	1	0			2	2	0	4	0	2
251505121	1.68			8	302021400912	1	02/14/2002	17.1194444444444	3/27/2019	79	171	67.2	22.9814301836463	2	0	117	97	130	96	116	68.6666666666667	1	1	0	0		0		0	1	2	4	23	6	7	22	7	9	2	0	0			0	0	0	4	2	2
550403121	3.38			15	303030100588	2	03/01/2003	16.1083333333333	4/10/2019	27.5	163	54.7	20.5879031954534	2	0	99	65	109	76	90.6666666666667	59.3333333333333	0	0	0	0		0		0	2	4	4	23	6	7	1	11	10	3	2	2		2	2	0	0	4	0	2
440105121	3.28			16	301062300817	2	06/23/2001	17.8	4/11/2019	98	178	94.40000000000001	29.7942179017801	4	1	120	78	131	82	118.333333333333	76	0	1	0	3		0		1	1	2	0	1	6	5	3	11	8	3	3	1	3		1	1	0	2	0	2
572904121	2.31			2	301060300215	1	06/03/2001	17.7944444444444	3/19/2019	88	171	73	24.9649464792586	3	0	113	76	102	67	116.333333333333	63.3333333333333	0	0	0	0		0		0	0	4	4	1	6	5	2	11	9	4	0	0			1	1	0	3	0	1
251004121	1.87			8	301071900419	1	07/19/2001	17.6888888888889	3/27/2019	94	180	83.2	25.679012345679	3	0	131	76	142	59	128	69.3333333333333	1	1	0	0		0		0	0	4	6	23	6	7	24	11	11	4	0	0			2	2	0	3	0	0
332203121	3.38			15	302011300221	2	01/13/2002	17.2416666666667	4/10/2019	31	157	74.2	30.1026410807741	4	1	112	71	102	73	93.6666666666667	61.3333333333333	0	0	0	0		0		0	0	1	1	2	5	3	5	12	7	4	4	2		3	1	2	2	3	1	0
442803121	2			8	301042300318	1	04/23/2001	17.9277777777778	3/27/2019	81.5	172	65	21.9713358572201	2	0	109	65	93	55	139.333333333333	83.3333333333333	0	0	1	0		0		0	1	3	4	1	7	6	1	13	12	6	1	0			2	1	0	3	0	1
330403121	3.15			15	301070500405	2	07/05/2001	17.7638888888889	4/10/2019	26	164	54.6	20.3004164187983	2	0	105	78	108	90	97	63.6666666666667	0	1	0	0		0		0	0	4	4	22	6	8	24	8	8	0	0	0			1	2	2	5	0	0
900605121	3.14			3	301092401395	2	09/24/2001	17.4888888888889	3/20/2019	66	160	51.6	20.15625	2	0	106	81	122	73	106.333333333333	71.3333333333333	0	0	0	99	????? ????	0		0	0	4	4	24	7	7	24	9	9	2	2	2		2	2	1	2	4	0	2
301204121	2.76			10	302011400636	2	01/14/2002	17.2138888888889	4/1/2019	74	164	64.3	23.9069006543724	2	0	122	92	109	69	94.6666666666667	69.3333333333333	1	0	0	0		0		0	0	3	4	23	7	8	1	10	9	1	1	1	2		2	0	2	4	0	0
420204121	2.76			11	302011600582	1	01/16/2002	17.2111111111111	4/2/2019	28	179.5	66.09999999999999	20.5150487659158	2	0	116	78	121	72	131.666666666667	75.6666666666667	0	0	1	0		0		0	0	4	4	23	6	7	2	12	10	3	0	0			2	1	0	4	0	0
200504121	1.85			7	302010300692	2	01/03/2002	17.2305555555556	3/26/2019	31	153	59.9	25.5884488871801	3	0	137	106	132	87	122.666666666667	75.3333333333333	1	1	0	0		0		0	0	1	3	24	6	6	24	7	7	1	2	2		3	2	0	0	4	2	0
343004121	3.41			14	301080500169	1	08/05/2001	17.6777777777778	4/9/2019	105	172.7	89.7	30.0751476347757	4	1	90	78	110	92	151	83.6666666666667	0	1	1	4		0		1	0	2	1	2	6	4	2	10	8	4	4	1	2		1	2	0	3	0	1
210605121	3.28			3	302121102015	2	12/11/2002	16.275	3/20/2019	72	154	45.5	19.185360094451	2	0	100	70	106	81	103.666666666667	73.3333333333333	0	0	0	0		0		0	1	4	4	24	6	6	23	8	9	3	1	0			1	1	0	5	0	1
172603121				15	302063000861	2	06/30/2002	16.7777777777778	4/10/2019	28	160.5	57.7	22.3988509428286	2	0	100	72	135	104	92.6666666666667	58.3333333333333	0	1	0	0		0		0	0	1	6	22	5	7	23	7	8	1	2	2		4	2	2	0	3	0	0
330605121	2.31			3	303021300262	2	02/13/2003	16.1027777777778	3/20/2019	77	152	72.40000000000001	31.3365650969529	4	1	131	72	124	67	105	64	1	0	0	5	Asthma	0		1	0	4	2	24	5	5	2	12	10	5	2	2		3	2	2	0	3	0	2
342504121	1.59			5	302032800487	1	03/28/2002	16.9888888888889	3/24/2019	68	175	60	19.5918367346939	2	0	95	58	110	75	127.666666666667	74.6666666666667	0	0	0	0		0		0	1	6	3	23	6	7	24	12	12	5	1	2		1	2	1	0	4	0	1
260105121	5.86			16	302011900737	2	01/19/2002	17.2277777777778	4/11/2019	98	161.3	81.2	31.2095347434765	4	1	113	75	106	51	116.666666666667	73.6666666666667	0	0	0	0		0		1	1	4	3	24	6	6	2	12	10	4	0	0			2	2	0	4	1	2
422904121				2	301030501622	1	03/05/2001	18.0388888888889	3/19/2019	73	173	56.8	18.9782485215009	2	0	121	104	121	86	103	68.6666666666667	1	1	0	0		0		0	1	4	5	1	7	6	1	11	10	4	1	0			1	1	0	5	0	1
71204121	1.96			10	302040600928	2	04/06/2002	16.9861111111111	4/1/2019	76	154	65.90000000000001	27.7871479170181	3	0	123	88	130	91	105	69	1	1	0	99	?????	1	?????	0	0	1	4	24	6	6	3	12	9	3	3	1			2	2	2	4	1	2
170204121	2.1			11	302061200333	1	06/12/2002	16.8055555555556	4/2/2019	31	171	65.3	22.3316576040491	2	0	92	72	135	90	111.666666666667	59.6666666666667	0	1	0	0		0		0	1	2	6	1	7	6	3	12	9	3	0	2		2	0	0	0	2	2	0
330904121	2.12			5	302042401084	1	04/24/2002	16.9166666666667	3/24/2019	106	169.6	90	31.2889373442506	4	1	88	72	105	81	93.6666666666667	58	0	0	0	5	Asthma	0		1	1	1	4	23	7	8	3	14	11	3	0	0			2	2	0	4	0	2
240605122	3.01			3	302111800389	2	11/18/2002	16.3388888888889	3/20/2019	70	152.5	49.4	21.2416017199678	2	0	104	74	130	83	89	56.6666666666667	0	1	0	0		0		0	1	0	1	24	5	5	3	14	11	6	2	2		3	1	2	0	4	0	1
330504121				7	302032000199	2	02/09/2002	17.1305555555556	3/26/2019	33	158.5	71.40000000000001	28.4210212063012	3	0	99	69	125	84	101.333333333333	73.3333333333333	0	0	0	5	Asthma	0		1	2	6	1	3	7	4	5	14	9	5	2	1	3		1	1	1	2	0	2
80605122	2.55			3	302011000296	2	01/10/2002	17.1944444444444	3/20/2019	83.5	158	65.59999999999999	26.2778400897292	3	0	99	58	113	69	111.666666666667	80.6666666666667	0	0	0	0		0		0	0	1	1	2	7	5	3	14	11	6	1	2		1	1	1	2	4	1	1
282504122	2.55			1	303011901574	2	01/19/2003	16.1638888888889	3/18/2019	76	150.5	62.7	27.6818136665158	3	0	109	79	124	77	116.666666666667	77.6666666666667	0	0	0	3		0		0	0	2	4	2	6	4	3	13	10	6	0	0			1	2	0	3	0	1
562404122	2.47			1	302021600471	2	02/16/2002	17.0888888888889	3/18/2019	94	157	70.40000000000001	28.5609963893059	3	0	89	67	125	96	103.666666666667	68	0	1	0	0		0		0	0	4	4	22	6	8	24	9	9	1	2	2		1	2	2	0	4	0	0
482103121	1.83	3.22	1727.52	9	301120101008	2	12/01/2001	17.325	3/28/2019	78	157	58.5	23.7332143291817	2	0	117	96	114	82	146.666666666667	108.666666666667	1	0	1	0		1	???? ????????	1	0	4	4	23	7	8	24	9	9	1	0	0			2	0	0	4	1	0
30104121	2.66			6	302110100401	1	11/01/2002	16.4	3/25/2019	78	174	73.90000000000001	24.4087726251817	3	0	165	104	139	104	123	73.3333333333333	1	1	0	0		0		0	0	1	3	23	6	7	24	9	9	2	0	0			0	0	0	5	0	1
432404122	2.39			1	301051500995	2	05/15/2001	17.8416666666667	3/18/2019	61	150.5	40	17.6598492290372	2	0	123	78	122	88	100.666666666667	71.3333333333333	0	1	0	0		0		0	1	4	4	23	6	7	24	11	11	4	0	2		2	2	2	0	5	2	1
611405121	9.33			12		1	12/24/2001	17.2888888888889	4/8/2019	102	172	97.09999999999999	32.8217955651704	4	1	125	106	126	69	123	86	1	0	1	0		0		0	0	4	5	24	6	6	7	13	6	0	0	0			2	2	0	3	0	0
633004121	3.18			12	301053100346	1	05/31/2001	17.8555555555556	4/8/2019	73	174.4	158.4	52.0789495833684	4	1	104	60	113	65	111.666666666667	73.3333333333333	0	0	0	0		0		0	0	4	4	1	6	5	3	12	9	4	1	0			1	1	0	4	0	1
462904121	2.19			2	301092501935	1	09/25/2001	17.4833333333333	3/19/2019	96	176	82.2	26.536673553719	3	0	110	89	121	79	123	76.3333333333333	1	0	0	0		0		0	1	4	4	2	6	4	23	9	10	6	1	0			2	0	0	3	0	1
340804121	1.93			11	301051800752	1	05/18/2001	17.8722222222222	4/2/2019	35	167.5	86	30.6527066161729	4	1	90	76	136	79	117.666666666667	75	0	1	0	5	Asthma	0		0	1	2	4	24	6	6	2	11	9	3	0	0			2	2	0	4	1	0
460205121	2.27			18	301061400154	2	06/14/2001	17.8361111111111	4/15/2019	71	148.5	53.3	24.1698692877144	2	0	91	60	113	73	102.333333333333	74	0	0	0	0		0		0	0	3	2	22	6	8	23	8	9	1	0	0			2	1	0	4	0	2
103004121	3.15			14	303011900088	1	01/19/2003	16.2222222222222	4/9/2019	100	166.4	88.09999999999999	31.8177352995562	4	1	120	80	115	78	125.666666666667	67.6666666666667	0	0	0	0		0		1	0	2	1	24	6	6	2	11	9	3	0	2			1	1	0	3	0	1
102504121				5	302122601166	1	12/26/2002	16.2444444444444	3/24/2019	85	168.5	94	33.1076262008118	4	1	97	6	122	98	138.333333333333	83.3333333333333	0	1	1	0		0		0	0	4	6	24	7	7	2	99	13	-7	1	2		2	2	2	0	5	0	2
80105121				16	302120800348	2	12/08/2002	16.3416666666667	4/11/2019	80	153	55.2	23.5806740997052	2	0	109	93	132	85	114.666666666667	80.3333333333333	1	1	0	0		0		0	0	2	4	21	6	9	24	9	9	0	1	2		1	2	2	0	4	0	0
672904121	2.76			2	301041101739	1	04/11/2001	17.9388888888889	3/19/2019	80.5	176	72.3	23.3406508264463	2	0	101	68	98	65	129	84.3333333333333	0	0	0	0		0		0	0	4	4	24	7	7	1	10	9	2	0	0			2	1	0	4	0	1
632904121	2.16	72.70999999999999	14268.81	2	301062601644	1	06/26/2001	17.7305555555556	3/19/2019	79	176	68.7	22.1784607438017	2	0	90	77	108	73	127.666666666667	85.6666666666667	0	0	1	0		0		0	1	4	4	1	7	6	2	11	9	3	1	0			1	2	0	2	0	2
33004122	3.15			17	303022300109	2	02/23/2003	16.1333333333333	4/11/2019	95	161	72.40000000000001	27.9310211797384	3	0	106	73	114	72	95.6666666666667	62.6666666666667	0	0	0	0		0		0	0	4	4	24	7	7	3	13	10	3	1	2		3	2	1	0	5	1	2
171904121	5.23	.42	1106.79	14	302112300423	1	11/23/2002	16.3777777777778	4/9/2019	95	176.6	81.40000000000001	26.1001501880878	3	0	113	72	117	94	127.333333333333	78.6666666666667	0	1	0	0		0		0	2	6	4	23	6	7	1	12	11	4	1	0			2	2	2	4	1	0
402203121				19	302012200564	2	01/22/2002	17.2333333333333	4/16/2019	30.5	164.5	75	27.7159301928105	3	0	117	57	109	60	124.333333333333	75	0	0	0	0		0		0	0	4	4	24	7	7	24	11	11	4	0	0			1	2	0	4	0	1
390605121	2.23			3	302112901608	2	11/29/2002	16.3083333333333	3/20/2019	69.5	161	49.6	19.135064233633	2	0	99	71	124	90	106.666666666667	81.3333333333333	0	1	0	3		0		0	0	3	3	2	6	4	1	9	8	4	0	0			1	1	2	1	1	2
311305121	4.12			12		1	09/25/2002	16.5361111111111	4/8/2019	113	159.5	107.9	42.4131052171264	4	1	118	81	125	84	126	82	0	0	0	0		0		2	2	6	6	1	7	6	3	12	9	3	0	0			2	0	0	4	2	0
263004122	3.8	6.69	2732.92	17	303012801217	2	01/28/2003	16.2027777777778	4/11/2019	88	161	81	31.2487944137958	4	1	98	76	136	65	101	62.3333333333333	0	1	0	0		0		0	0	6	6	24	7	7	1	14	13	6	1	2		2	1	2	0	5	0	2
310804121	2.23			11	302061901164	1	06/19/2002	16.7861111111111	4/2/2019	34	180	95.90000000000001	29.5987654320988	4	1	97	67	109	80	123.666666666667	60	0	0	0	0		0		0	0	5	5	2	7	5	7	14	7	2	0	0			1	1	0	1	0	0
131204121	2.19			10	302040800751	2	04/08/2002	16.9805555555556	4/1/2019	115	172	114.7	38.7709572742023	4	1	132	85	107	75	119	77.6666666666667	1	0	0	5	Asthma	0		0	0	5	1	22	6	8	24	7	7	-1	1	0			2	1	1	2	1	0
140403121	2.92			15	303011901312	2	01/19/2003	16.225	4/10/2019	31.5	166	71.59999999999999	25.9834518798084	3	0	130	88	144	79	106	66	1	1	0	0		0		0	0	6	1	1	6	5	2	13	11	6	0	0			2	2	0	4	0	1
472504121				5	302022000371	1	02/20/2002	17.0944444444444	3/24/2019	79	165	65	23.8751147842057	2	0	89	64	104	67	126.666666666667	82.3333333333333	0	0	0	3		0		0	0	6	6	2	6	4	2	12	10	6	0	0			2	1	0	4	0	0
482203121				7	302020801095	2	02/08/2002	17.1333333333333	3/26/2019	71	156	41.2	16.9296515450362	2	0	106	70	109	83	102.333333333333	70.6666666666667	0	0	0	0		0		0	1	5	4	1	6	5	3	14	11	6	0	0			1	1	2	3	0	2
311303121	41.97	41.62	16274.08	19	302012800842	2	01/28/2002	17.2166666666667	4/16/2019	28	158	51.6	20.6697644608236	2	0	104	69	104	76	113.333333333333	64.3333333333333	0	0	0	99	?????? ?????	1	????? ?? ??????? ???? ??????	0	0	6	6	3	7	4	6	12	6	2	0	0			1	1	2	3	1	1
390204121	4.47			11	301101500601	1	10/15/2001	17.4638888888889	4/2/2019	52	172.5	151	50.7456416719177	4	1	107	79	130	104	136	85.3333333333333	0	1	1	0		0		0	0	3	1	1	7	6	3	14	11	5	0	0			2	2	0	4	1	0
522903121	2.7			13		1	09/16/2001	17.5638888888889	4/9/2019	107	180	110.5	34.1049382716049	4	1	90	67	108	79	108.333333333333	79.6666666666667	0	0	0	0		0		0	1	6	1	1	7	6	3	12	9	3	0	0			0	2	0	4	1	2
460204121	2.29			11	301032700799	1	03/27/2001	18.0138888888889	4/2/2019	32	178.5	76	23.8526783262325	2	0	104	74	118	73	118.333333333333	71.6666666666667	0	0	0	0		0		2	2	4	4	1	6	5	1	10	9	4	0	0			2	1	0	4	0	1
332904121	2.19			2	300071502053	1	07/15/2000	18.6777777777778	3/19/2019	78	175	63.6	20.7673469387755	2	0	112	71	126	78	128.666666666667	80.6666666666667	0	0	0	0		0		0	0	4	1	1	7	6	3	12	9	3	1	0			2	2	0	2	0	0
402304121	2.03			7	301071600694	2	07/16/2001	17.6944444444444	3/26/2019	31	161.5	61.2	23.4642333387649	2	0	101	80	125	95	109	74.3333333333333	0	1	0	0		0		1	1	6	6	2	7	5	3	14	11	6	0	0			1	2	0	4	0	1
412504121	1.88			5	301070200138	1	07/02/2001	17.7277777777778	3/24/2019	68	168	60	21.2585034013605	2	0	94	56	111	72	120.333333333333	75.6666666666667	0	0	0	0		0		0	0	2	6	3	6	3	2	10	8	5	0	0			2	0	0	4	0	1
23004121	2.33			12	302122101444	1	12/21/2002	16.2972222222222	4/8/2019	112	177	107.6	34.3451753965974	4	1	117	75	114	97	137.333333333333	80	0	1	1	0		0		0	0	4	2	24	6	6	2	11	9	3	0	0			1	0	0	4	1	2
422404122	2.43			1	301062700538	2	06/27/2001	17.725	3/18/2019	91	154.5	79.8	33.4307349106105	4	1	120	86	139	106	119.333333333333	80.3333333333333	1	1	0	0		0		0	0	4	4	22	6	8	1	11	10	2	0	0			2	2	2	3	2	2
332404121	2.79			6	300122500462	1	12/25/2000	18.25	3/25/2019	85.5	168.5	76	26.7678679921457	3	0	96	71	111	84	118.333333333333	65.6666666666667	0	0	0	5	Asthma	0		0	1	2	4	1	6	5	3	10	7	2	4	1	2		2	2	2	3	0	1
320904121	41.97			5	302040200473	1	04/02/2002	16.9777777777778	3/24/2019	85	175	86	28.0816326530612	3	0	140	96	119	91	132.666666666667	79.6666666666667	1	1	1	0		0		0	0	3	4	24	6	6	3	10	7	1	0	0			2	2	0	4	0	1
120605122	3.36			3	302021401157	2	02/14/2002	17.1	3/20/2019	78	156.5	64.3	26.2532025436618	3	0	124	78	121	83	110	70.6666666666667	0	0	0	0		0		0	0	4	2	24	6	6	1	9	8	2	1	0			1	2	0	3	0	2
312904122	3.25			13	301062700052	1	06/27/2001	17.7833333333333	4/9/2019	79	174.5	72.8	23.9078496892472	2	0	123	78	114	96	100	65.6666666666667	0	1	0	0		0		2	0	3	4	1	6	5	3	11	8	3	1	2		1	2	1	0	3	2	2
491405121	2.53			12	301072900621	1	07/29/2001	17.6916666666667	4/8/2019	114	174	109.6	36.2002906592681	4	1	128	82	119	80	132.333333333333	77.3333333333333	0	0	1	0		0		0	0	1	2	24	6	6	2	14	12	6	0	0			2	0	0	5	1	2
252903121	4.49			6	302063000845	1	06/30/2002	16.7361111111111	3/25/2019	92.5	183	81.40000000000001	24.3064886977814	3	0	108	67	103	64	123	76.6666666666667	0	0	0	0		1	????? ??????? ????????	0	2	2	4	22	5	7	22	7	9	2	0	0			2	2	0	5	0	0
112703121	2.19			11	302081000101	1	08/10/2002	16.6444444444444	4/2/2019	32.25	174.5	86.7	28.4726726381557	4	1	87	69	112	79	127.666666666667	64.3333333333333	0	0	0	0		0		0	0	3	5	99	6	3	24	12	12	12	0	0			2	1	0	5	2	2
382304121	2.34			7	301071600707	2	07/16/2001	17.6944444444444	3/26/2019	82	160.5	57.8	22.4376704418629	2	0	130	81	131	105	97.3333333333333	60	1	1	0	0		0		1	1	6	6	2	7	5	6	14	8	3	0	0			1	1	0	3	0	2
212103121	2.1			9	303011100363	2	01/11/2003	16.2138888888889	3/28/2019	76	161	71.90000000000001	27.7381273870607	3	0	114	63	119	80	102	76.3333333333333	0	0	0	3		0		0	0	4	4	23	6	7	2	8	6	-1	2	1	2		2	0	0	3	0	2
261303121	2.04			19	301100101078	2	10/01/2001	17.5416666666667	4/16/2019	33	150	78.09999999999999	34.7111111111111	4	1	140	90	144	105	118	82.6666666666667	1	1	0	0		0		1	0	2	2	1	6	5	2	9	7	2	0	2		1	2	2	0	3	2	2
582904121	2.72			2	301101301215	1	10/13/2001	17.4333333333333	3/19/2019	78	180	69.8	21.5432098765432	2	0	172	76	97	63	118.666666666667	78.3333333333333	1	0	0	0		0		0	0	4	4	1	6	5	2	12	10	5	0	0			2	2	0	3	0	1
492204122	2.07			18	302041900762	2	04/19/2002	16.9888888888889	4/15/2019	95	160.5	83.7	32.4919206917635	4	1	109	87	118	90	99	61	1	1	0	3		0		0	1	2	4	3	5	2	3	11	8	6	0	0			1	1	0	3	0	2
722404122	2.23			1	302121400725	2	12/14/2002	16.2611111111111	3/18/2019	72	165	58.1	21.3406795224977	2	0	107	76	97	65	104.666666666667	71.3333333333333	0	0	0	3		0		0	0	4	1	24	7	7	2	12	10	3	2	1	4		1	1	2	1	1	2
160403121	2.86			15	302110400279	2	11/04/2002	16.4333333333333	4/10/2019	39	177	108.4	34.6005298605126	4	1	105	65	114	96	89	67.6666666666667	0	1	0	0		0		0	1	3	1	24	7	7	2	12	10	3	1	2		2	1	1	2	1	2	0
523004121	5.15			12	302021100266	1	02/11/2002	17.1583333333333	4/8/2019	91	179	84.5	26.3724602852595	3	0	108	75	143	97	120.333333333333	72.6666666666667	0	1	0	0		0		0	0	2	6	21	5	8	23	17	18	10	0	2		1	0	0	0	5	0	0
352904121	2.08			2	302120102056	1	12/01/2002	16.3	3/19/2019	74	183	64.90000000000001	19.3794977455284	2	0	101	60	96	57	106.333333333333	69.6666666666667	0	0	0	0		0		0	1	4	4	1	6	5	2	9	7	2	2	2		2	2	2	0	2	0	1
221204121	41.97			10	302122600382	2	12/26/2002	16.2638888888889	4/1/2019	94	154.5	74	31.0009321226213	4	1	94	75	140	81	99.3333333333333	71.3333333333333	0	1	0	0		0		0	1	1	4	24	6	6	1	11	10	4	0	0			1	1	1	5	1	1
302404122	2.59			1		2	11/12/2001	17.35	3/18/2019	73.5	169	128	44.8163579706593	4	1	85	61	113	59	105.666666666667	60.3333333333333	0	0	0	0		0		0	0	2	3	23	6	7	24	11	11	4	0	0			2	2	0	4	0	1
910605121	2.04			3	301082101209	2	08/21/2001	17.5805555555556	3/20/2019	86.5	160.5	72.3	28.0664978018459	3	0	124	88	143	84	129.666666666667	84.3333333333333	1	1	0	0		0		0	0	4	4	3	6	3	3	14	11	8	1	0			1	1	0	3	1	1
11305121	3.76			13	302121400282	1	12/14/2002	16.3194444444444	4/9/2019	85	173.5	90.5	30.064197858964	4	1	126	69	124	84	140.666666666667	76	0	0	1	0		0		0	0	4	5	1	6	5	2	12	10	5	1	2			0	1	0	4	0	2
132903121	2.12			5		1	03/20/2002	17.0111111111111	3/24/2019	73	174.5	68	22.3315079514947	2	0	102	80	121	102	99.6666666666667	58.3333333333333	0	1	0	0		0		0	0	3	4	23	6	7	2	12	10	3	0	0			2	2	0	4	0	2
442304122	1.88			4	301091700633	2	09/17/2001	17.5111111111111	3/21/2019	79	160.5	56	21.7389194592444	2	0	108	95	123	84	102.666666666667	82.3333333333333	1	0	0	0		0		0	1	2	2	24	6	6	2	12	10	4	2	1	2		2	0	0	3	0	1
532903121	1.68			5	301111700578	1	11/17/2001	17.3527777777778	3/24/2019	81	171.4	64.5	21.9552344682885	2	0	113	88	115	99	107.666666666667	77.3333333333333	1	1	0	0		0		0	1	1	2	24	6	6	3	13	10	4	0	0			2	0	0	5	0	0
410910111	2.36			12	301053001022	1	05/30/2001	17.8555555555556	4/8/2019	69	171	58	19.8351629561233	2	0	84	60	101	68	109.333333333333	69.6666666666667	0	0	0	4		0		0	0	1	4	3	7	4	3	11	8	4	1	1	3		1	2	0	1	0	2
552204122	1.74			4	302042100687	2	04/21/2002	16.9166666666667	3/21/2019	82	159	60.9	24.0892369763854	2	0	117	76	125	71	107.333333333333	72	0	0	0	0		0		0	0	3	3	3	6	3	3	12	9	6	0	0			1	0	0	1	0	1
452304122	2.4			4	302020800359	2	02/08/2002	17.1194444444444	3/21/2019	77	156	55.3	22.7235371466141	2	0	103	68	110	89	100	63.6666666666667	0	1	0	0		0		0	1	6	6	99	6	3	2	13	11	11	3	0			1	2	0	3	1	0
371204121				10	301101301581	2	10/13/2001	17.4666666666667	4/1/2019	69	163	63.1	23.7494824795815	2	0	99	65	112	80	98	69.3333333333333	0	0	0	0		0		0	0	2	2	24	6	6	1	8	7	1	1	2		1	2	2	2	3	0	2
410105121	4.62			16	301062700204	2	06/27/2001	17.7888888888889	4/11/2019	73	151	98.90000000000001	43.3752905574317	4	1	99	62	99	56	91.6666666666667	59	0	0	0	0		1	???? ?????? ???????	0	1	4	5	3	6	3	3	14	11	8	3	2		2	1	1	2	2	0	1
520204121	2.1			11	301102700437	1	10/27/2001	17.4305555555556	4/2/2019	27	174	64.5	21.3040031708284	2	0	123	97	94	75	107.333333333333	62.6666666666667	1	0	0	0		1		1	0	2	4	2	6	4	1	11	10	6	1	0			1	1	2	2	1	1
572103121	2.29			9	302022700976	2	02/27/2002	17.0861111111111	3/28/2019	103	170	91.40000000000001	31.6262975778547	4	1	111	70	117	72	109.666666666667	71.3333333333333	0	0	0	0		1	????????? ????????	0	0	6	5	1	5	4	2	10	8	4	3	1			1	1	2	3	0	1
603004121	3.52			12	301080300319	1	08/03/2001	17.6805555555556	4/8/2019	82	171.5	71.5	24.3095988916183	2	0	98	69	114	82	121.666666666667	76	0	0	0	0		0		0	0	1	5	23	6	7	1	9	8	1	1	2		2	2	0	0	4	0	1
722504121	2.82			5	301110700082	1	11/07/2001	17.3805555555556	3/24/2019	111	183	118	35.2354504464152	4	1	108	91	140	104	112.666666666667	82.3333333333333	1	1	0	0		1		0	0	6	4	21	6	9	22	8	10	1	0	2		1	2	2	0	4	0	0
223004121	1.93			12	302122000993	1	12/20/2002	16.3	4/8/2019	97	170.5	76.59999999999999	26.349962590621	3	0	73	42	170	105	113	68	0	1	0	5	Asthma	0		0	1	6	6	24	6	6	2	10	8	2	0	0			2	1	0	3	2	2
392904121	2.27			2	303010101698	1	01/01/2003	16.2166666666667	3/19/2019	82.5	168	73.7	26.1125283446712	3	0	112	76	106	72	115.333333333333	70.6666666666667	0	0	0	0		0		0	0	6	4	1	7	6	1	12	11	5	0	0			1	1	0	4	1	1
312504121	1.94	44.68	19719.23	5	303021900647	1	02/19/2003	16.0972222222222	3/24/2019	64	182.5	58	17.4141489960593	2	0	109	81	110	89	114.666666666667	74.3333333333333	0	1	0	0		0		1	0	2	4	21	6	9	1	11	10	1	0	0			2	2	0	4	0	0
393004122	3.87			17	303012200649	2	01/22/2003	16.2194444444444	4/11/2019	97	156	85.40000000000001	35.0920447074293	4	1	130	90	117	82	115	80.3333333333333	1	0	0	0		0		0	0	6	6	23	6	7	1	11	10	3	0	0			2	2	0	5	1	0
220605121	2			4	303022100238	2	02/21/2003	16.0833333333333	3/21/2019	94	148	63.4	28.9444850255661	4	1	111	75	124	76	118.333333333333	84	0	0	0	0		0		0	1	2	2	23	6	7	2	11	9	2	2	1	3		1	1	2	4	1	2
102903121	3.27			6	302061700979	1	06/17/2002	16.7722222222222	3/25/2019	89	173.5	75.90000000000001	25.214062071772	3	0	110	65	104	81	121.333333333333	81.6666666666667	0	0	0	0		1	???????	0	1	4	2	23	6	7	1	10	9	2	1	0			2	0	0	4	0	0
170605121	4.02			3	302032101352	2	03/21/2002	16.9972222222222	3/20/2019	71	170	59.4	20.5536332179931	2	0	100	58	120	79	122.333333333333	75.3333333333333	0	0	0	0		0		0	0	5	4	23	5	6	24	8	8	2	2	2		2	1	1	2	4	1	1
362504122	2.59			1	302041600022	2	04/16/2002	16.9222222222222	3/18/2019	79	161.5	71.90000000000001	27.5666401479934	3	0	111	65	119	68	120.666666666667	70.6666666666667	0	0	0	0		0		0	0	4	4	1	6	5	3	10	7	2	1	0			2	2	0	5	0	2
182204122	2.95	8.44	3974.9	18	302062800138	2	06/28/2002	16.7972222222222	4/15/2019	92	163	77.59999999999999	29.2069705295645	3	0	128	84	110	67	118.666666666667	83.6666666666667	0	0	0	0		1	??? ?? ??????	0	0	4	4	23	6	7	2	11	9	2	1	2		2	2	2	0	4	0	2
171505121	2.21			8	301032401043	1	03/24/2001	18.0083333333333	3/27/2019	88.5	179	84.90000000000001	26.4973003339471	3	0	92	53	105	59	117.666666666667	76.3333333333333	0	0	0	0		0		0	1	4	4	2	5	3	24	12	12	9	3	2		4	1	1	0	1	0	0
32003121	1.97			7	302120500345	2	12/05/2002	16.3083333333333	3/26/2019	29	166.5	55.8	20.1282363444526	2	0	101	69	111	78	99.3333333333333	66	0	0	0	0		0		0	0	4	1	22	6	8	1	12	11	3	1	0			2	0	0	5	0	2
960605121	2.43			3	301091101286	2	09/11/2001	17.525	3/20/2019	85.5	157	70.2	28.4798571950181	3	0	112	76	115	68	104	78	0	0	0	0		0		0	1	3	4	23	6	7	24	9	9	2	0			3	2	0	4	0	1	3
43004121	3.41			14	302052600722	1	05/26/2002	16.8694444444444	4/9/2019	108	174.8	110	36.0006074284308	4	1	141	75	140	88	151	101.333333333333	1	1	1	4		0		1	0	3	4	24	7	7	2	13	11	4	0	0			2	1	2	2	2	1
473004121	3.76			14	301082601043	1	08/26/2001	17.6194444444444	4/9/2019	108	171.7	94.5	32.0546632072505	4	1	108	80	122	79	114	70.6666666666667	0	0	0	0		0		1	2	3	4	1	7	6	2	12	10	4	0	0			0	0	0	5	2	1
630104121	1.68	14.13	2245.99	8	301121200147	1	12/12/2001	17.2916666666667	3/27/2019	112.5	170	105.5	36.5051903114187	4	1	115	86	106	89	138.333333333333	95.6666666666667	1	1	1	0		0		0	0	1	2	3	6	3	3	13	10	10	0	0			2	2	0	4	0	0
350204121	2.9			11	302060701144	1	06/07/2002	16.8194444444444	4/2/2019	46	174	118.6	39.1729422644999	4	1	156	105	132	79	121.333333333333	71	1	1	0	0		0		0	0	4	3	24	7	7	2	12	10	3	1	2		2	2	2	0	4	0	2
171305121	2.56			12	302031800143	1	03/18/2002	17.0555555555556	4/8/2019	91	189.2	81.7	22.8233711320392	2	0	89	59	96	63	95.6666666666667	46.6666666666667	0	0	0	0		0		2	1	2	5	23	7	8	2	12	10	2	0	0			2	2	0	4	0	2
590904121				5	302022200381	1	02/22/2002	17.0888888888889	3/24/2019	70	168.2	50	17.6733151321752	2	0	94	76	113	76	130	82.6666666666667	0	0	1	0		0		0	1	1	1	1	6	5	3	13	10	5	0	0			2	2	0	4	0	2
150605122	2.63			3	301122100682	2	12/21/2001	17.2472222222222	3/20/2019	67	161	51.3	19.7909031287373	2	0	138	104	113	76	104.666666666667	66.6666666666667	1	0	0	0		0		1	0	6	6	23	6	7	24	10	10	3	2	0			2	1	0	4	2	1
183004121	3.48			14	302041400856	1	04/14/2002	16.9861111111111	4/9/2019	190.5	173	82.3	27.498412910555	3	0	89	49	107	65	114.666666666667	54	0	0	0	0		0		0	0	5	4	24	7	7	6	12	6	-1	0	0			2	2	1	4	0	2
130205121	2.92			18	302090100155	2	09/01/2002	16.6222222222222	4/15/2019	77	151	62.3	27.3233630103943	3	0	107	89	118	85	91.3333333333333	57	1	1	0	4		0		0	1	2	2	24	6	6	1	10	9	3	1	1			2	0	1	4	0	1
592904121	2.43	4.55	3479.89	2	301101301194	1	10/13/2001	17.4333333333333	3/19/2019	73	172.5	64.40000000000001	21.6425120772947	2	0	97	65	103	57	131.333333333333	79.6666666666667	0	0	1	0		0		0	0	4	4	24	6	6	1	12	11	5	0	2		1	2	0	2	4	0	1
601305121	3.28			12	302062401209	1	06/24/2002	16.7888888888889	4/8/2019	75	164.5	61.5	22.7270627581046	2	0	111	90	91	59	111	66.3333333333333	1	0	0	3		0		0	0	3	4	24	6	6	3	14	11	5	1	0			1	2	0	3	0	2
421403121	2.31			8	301011900986	1	01/19/2001	18.1888888888889	3/27/2019	112.5	178.5	107.5	33.7389857903946	4	1	116	66	140	92	127.333333333333	67.6666666666667	0	1	0	0		0		0	1	5	6	22	5	7	23	17	18	11	0	0			2	0	0	5	0	0
150605121	2.43			3	302012201997	2	01/22/2002	17.1611111111111	3/20/2019	77	166	56.4	20.4674118159385	2	0	110	76	98	60	96.6666666666667	60.6666666666667	0	0	0	0		0		1	0	6	6	24	6	6	1	7	6	0	0	0			2	1	2	4	0	1
231103121	2.76			15	301123100625	2	12/31/2001	17.2777777777778	4/10/2019	28	161	64	24.6904054627522	3	0	100	66	131	105	96.6666666666667	66.3333333333333	0	1	0	0		1		0	1	2	4	3	6	3	3	11	8	5	1	2		2	2	0	0	4	0	2
240404121	4.32	8.81	2382.95	7	303012200905	2	01/22/2003	16.1777777777778	3/26/2019	26	155.5	47.1	19.4787067958354	2	0	89	64	100	80	93	63.3333333333333	0	0	0	0		0		0	0	3	3	1	7	6	3	14	11	5	1	2		2	1	1	0	3	0	2
461405121	2.63			12	301082100492	1	08/21/2001	17.6305555555556	4/8/2019	70.5	165.5	63	23.0008853515393	2	0	101	68	106	69	109.333333333333	65	0	0	0	0		0		0	0	4	4	24	6	6	1	14	13	7	0	0			0	0	0	5	0	0
790605121	2.76			3	301110100087	2	11/01/2001	17.3861111111111	3/20/2019	74	162	51.7	19.6997408931565	2	0	82	63	102	72	97.3333333333333	72.6666666666667	0	0	0	0		0		0	0	3	6	1	7	6	3	14	11	5	0	0			1	2	2	4	0	2
643004121	5.19			14	301051100828	1	05/11/2001	17.9111111111111	4/9/2019	92	169	87	30.4611183081825	4	1	112	68	121	76	118.666666666667	75.3333333333333	0	0	0	0		0		0	0	4	3	22	5	7	1	12	11	4	1	0			2	2	0	3	2	0
421704121	1.88			5	302041800876	1	04/18/2002	16.9333333333333	3/24/2019	88	167.5	82	29.2269993316997	4	1	101	63	117	75	117	70.3333333333333	0	0	0	0		0		0	0	3	4	2	6	4	3	10	7	3	0	0			2	0	0	4	0	0
152903121	1.94	17.85	2674.25	6	302051500068	1	05/15/2002	16.8611111111111	3/25/2019	68	171.5	70.8	24.0716028185535	2	0	93	50	109	93	115.666666666667	77.3333333333333	0	1	0	99	???? ????? ?????	0		0	1	6	6	1	6	5	2	11	9	4	1	0			2	1	2	2	0	2
640104121	2.56	3.61	2139.77	6	302021900642	1	02/19/2002	17.1	3/25/2019	114.5	176	103.3	33.3483987603306	4	1	134	81	125	76	133	95	1	0	1	5	Asthma	0		0	0	3	3	2	7	5	3	14	11	6	1	0			2	1	0	5	0	1
132203121	2.24			19	302121200299	2	12/12/2002	16.3444444444444	4/16/2019	28.5	144	56	27.0061728395062	3	0	84	63	103	72	106	74	0	0	0	99	?????	0		0	0	6	6	24	7	7	2	12	10	3	0	2		1	2	2	0	3	0	1
330503121	2.62			19	302043001402	2	04/30/2002	16.9611111111111	4/16/2019	39.5	159.5	96.7	38.0106327571466	4	1	115	75	132	104	103	67	0	1	0	5	Asthma	0		0	0	3	1	24	7	7	3	13	10	3	1	2		3	2	1	1	4	1	2
292504122	2.08			1	302062500653	2	06/25/2002	16.7305555555556	3/18/2019	70	153.5	51.3	21.7721142929898	2	0	107	77	115	71	121	83.3333333333333	0	0	0	0		0		0	0	3	2	21	6	9	24	8	8	-1	4	1	4		2	0	0	3	0	2
110403121	2.95			15	302061900719	2	06/19/2002	16.8083333333333	4/10/2019	30.5	159	81.59999999999999	32.2772042245164	4	1	132	90	130	104	117.666666666667	77	1	1	0	0		0		0	0	4	3	2	6	4	99	14	11	-4	2	2		3	2	1	2	2	0	1
271502121	4.31			14		1	08/26/2001	17.6194444444444	4/9/2019	88	185.3	81.90000000000001	23.8524537884191	2	0	71	55	108	53	128.666666666667	69	0	0	0	1		1	????	0	0	5	6	23	6	7	2	8	6	-1	0	0			0	2	0	4	0	0
100104121	4.11			6	302112500126	1	11/25/2002	16.3333333333333	3/25/2019	100	185.5	114.2	33.1877856162045	4	1	104	70	114	92	121.666666666667	82	0	1	0	0		0		0	0	4	4	24	6	6	1	12	11	5	0	0			1	2	1	4	1	1
623004121	3.45			14	302011101089	1	01/11/2002	17.2444444444444	4/9/2019	150	187.2	168.9	48.1967729563883	4	1	118	87	139	78	135	93.3333333333333	1	1	1	0		0		0	0	5	4	23	6	7	2	11	9	2	1	0			1	1	0	5	1	2
522304122	1.79			4	301061600404	2	06/16/2001	17.7638888888889	3/21/2019	70	163	55.1	20.7384545899356	2	0	130	76	125	74	112.333333333333	78.6666666666667	1	0	0	5	Asthma	1	???	0	1	4	4	22	5	7	23	9	10	3	0	0			0	0	0	5	0	0
692404122	2.27			1	302120501057	2	12/05/2002	16.2861111111111	3/18/2019	86	153	70.2	29.9884659746251	4	1	139	94	112	77	109	75.3333333333333	1	0	0	0		0		0	0	4	4	23	6	7	1	10	9	2	0	0			1	2	2	5	0	0
100403121	2.06			9	302070301005	2	07/03/2002	16.7361111111111	3/28/2019	90	165	80	29.3847566574839	4	1	105	69	131	100	124.666666666667	73.6666666666667	0	1	0	0		0		0	2	4	4	1	6	5	1	12	11	6	0	0			1	1	2	3	2	2
440403121	3.35	4.96	690.1	15	302031301002	2	03/13/2002	17.075	4/10/2019	37	161	90.7	34.9909339917442	4	1	124	85	122	90	102.333333333333	75.3333333333333	1	1	0	0		0		0	1	3	4	1	6	5	2	14	12	7	1	2		1	1	0	0	3	0	1
412904122	3.83			14	301092901197	1	09/29/2001	17.5277777777778	4/9/2019	115	173	113	37.7560225867887	4	1	108	68	124	104	141.666666666667	77.6666666666667	0	1	1	0		0		1	1	2	3	23	7	8	6	18	12	4	0	0			0	0	0	5	0	0
91704121	2.43			6	302081700538	1	08/17/2002	16.6055555555556	3/25/2019	91.5	171.5	79.40000000000001	26.9955545733495	3	0	139	87	134	87	123	72.3333333333333	1	1	0	5	Asthma	0		0	2	3	3	2	6	4	2	11	9	5	0	0			0	0	0	4	2	1
262904121	2.16			2	302102801208	1	10/28/2002	16.3916666666667	3/19/2019	79	170	65.40000000000001	22.6297577854671	2	0	96	81	174	105	114	74.3333333333333	0	1	0	0		0		0	0	4	4	24	7	7	2	11	9	2	1	2			2	1	0	3	0	1
130605121	2.93			3	302010104341	2	01/01/2002	17.2194444444444	3/20/2019	80	157.5	64.40000000000001	25.9611992945326	3	0	106	65	113	78	121.666666666667	74	0	0	0	4		0		0	0	4	4	23	6	7	1	9	8	1	0	0			2	1	2	4	0	0
70204121	2.26			11	303012301394	1	01/23/2003	16.1916666666667	4/2/2019	41	174	106.6	35.2094067908574	4	1	109	67	119	77	129.333333333333	78.3333333333333	0	0	0	0		1		0	1	4	4	24	7	7	2	9	7	0	0	0			1	1	1	3	1	1
542203121	2.43			7	301070300534	2	07/03/2001	17.7305555555556	3/26/2019	121	164	117.7	43.7611540749554	4	1	138	75	114	84	133	79	1	0	1	0		0		0	1	3	3	1	7	6	24	11	11	5	0	2		1	2	1	0	4	2	2
342103121	2.03	3.48	5311.52	9	302103100761	2	10/31/2002	16.4111111111111	3/28/2019	81	162	61.3	23.3577198597775	2	0	110	85	126	78	105	77.3333333333333	1	0	0	1		1	?????	0	1	6	5	24	7	7	2	10	8	1	2	2		2	2	2	0	4	0	1
60204121		5.17	1851.42	11	302051900387	1	05/19/2002	16.8694444444444	4/2/2019	39	174	95.3	31.4770775531774	4	1	186	104	110	87	120	80	1	1	0	0		0		0	1	4	6	23	6	7	1	10	9	2	1	2			2	1	0	3	0	2
142604122	3.45			14	302072800633	1	07/28/2002	16.6972222222222	4/9/2019	69	173	61.7	20.615456580574	2	0	98	67	105	86	124.666666666667	73.3333333333333	0	1	0	0		0		0	0	1	4	22	6	8	1	10	9	1	1	0			2	2	0	4	0	2
240105121	5.58			16	302091201281	2	09/12/2002	16.5805555555556	4/11/2019	99	156	80.8	33.2018408941486	4	1	130	86	138	99	124	84.6666666666667	1	1	0	0		0		0	0	2	4	23	6	7	24	12	12	5	0	0			0	2	0	5	2	1
292904121	2.47			2	303021501961	1	02/15/2003	16.0944444444444	3/19/2019	100	177	86.59999999999999	27.6421207188228	3	0	100	78	130	102	119.666666666667	70.6666666666667	0	1	0	0		0		0	0	4	4	23	7	8	1	9	8	0	0	0			1	2	0	4	0	2
172504122	2.39			1	302040700304	2	04/07/2002	16.9472222222222	3/18/2019	67.5	158	58.5	23.4337445922128	2	0	98	78	118	74	104	66.3333333333333	0	0	0	0		1	??????? ? ? ???? ? ?????? ?	0	0	3	4	3	6	3	2	12	10	7	1	2		2	1	1	1	1	1	0
152003121	2.55			19	302070400994	2	07/04/2002	16.7833333333333	4/16/2019	33	163	97.2	36.5839888591968	4	1	131	73	125	76	135.333333333333	73.6666666666667	1	0	1	99	???? ??????	0		0	0	2	4	23	6	7	1	11	10	3	1	2		2	2	2	0	4	2	2
280605122	2			3	301111500779	2	11/15/2001	17.3472222222222	3/20/2019	76	152	52.7	22.8099030470914	2	0	109	63	117	74	91.6666666666667	61	0	0	0	0		0		0	0	4	4	1	7	6	1	12	11	5	0	2		1	2	2	0	5	0	1
583004121	3.45			12	302021100311	1	02/11/2002	17.1583333333333	4/8/2019	99.5	174.5	91.2	29.9504930172987	4	1	119	101	98	40	126.666666666667	75.3333333333333	1	0	0	0		0		2	2	3	4	1	7	6	3	12	9	3	1	0			1	1	1	3	1	1
123451	2.93			1		1		18		49.5	163	62.5	23.5		0																		1	7	6	2	11	9	4
333004121	4.16	.52	1272.32	14	301080500177	1	08/05/2001	17.6777777777778	4/9/2019	100	168.5	84.8	29.8673053386047	4	1	136	91	117	75	118	81.3333333333333	1	0	0	0		0		1	0	3	1	24	6	6	1	11	10	4	1	2		2	2	0	0	4	2	2
722904121	2.43			2	301082801889	1	08/28/2001	17.5583333333333	3/19/2019	79.5	168	67.59999999999999	23.9512471655329	2	0	125	92	124	90	111	76	1	1	0	0		0		0	1	4	4	1	6	5	2	11	9	4	2	2		2	1	0	0	3	2	2
30605122				3	301062200541	2	06/22/2001	17.7444444444444	3/20/2019	95.5	150.5	77.7	34.3042571274048	4	1	135	103	115	66	111.666666666667	76.3333333333333	1	0	0	0		0		0	0	4	2	24	6	6	23	9	10	4	1	2		3	2	2	1	3	1	1
472404122	2.35	87.48999999999999	3394.16	1	302020200652	2	02/02/2002	17.1277777777778	3/18/2019	99	152.5	86.59999999999999	37.2373018005912	4	1	136	79	132	74	100	60.6666666666667	1	1	0	0		0		0	0	2	4	1	6	5	1	11	10	5	1	0			2	2	2	4	0	1
270605121	2.19			3	302070400732	2	07/04/2002	16.7111111111111	3/20/2019	91	161	72.5	27.969599938274	3	0	84	54	104	69	97	58.6666666666667	0	0	0	2		1	Inderal	0	0	5	2	23	6	7	3	13	10	3	2	2		2	1	1	1	3	0	2
270605122	2.31			3		2	01/21/2002	17.1638888888889	3/20/2019	83	154	76.59999999999999	32.2988699612076	4	1	108	58	177	105	94.3333333333333	66	0	1	0	0		0		0	0	2	1	3	7	4	3	14	11	7	1	2		1	1	1	2	3	1	2
362803121	1.77			8	301121100314	1	12/11/2001	17.2944444444444	3/27/2019	96.5	175	85	27.7551020408163	3	0	101	75	123	81	120.333333333333	80.3333333333333	0	0	0	0		0		0	0	4	2	24	6	6	1	12	11	5	0	0			1	1	0	2	0	0
543004121	3.83			12	302012000431	1	01/20/2002	17.2166666666667	4/8/2019	101	184.9	99.3	29.0452705495289	4	1	115	74	112	78	134.333333333333	76.3333333333333	0	0	1	0		0		0	0	4	4	23	6	7	1	9	8	1	1	2		1	0	2	0	5	0	0
660605121	2.51			3	301092201182	2	09/22/2001	17.4944444444444	3/20/2019	83.5	158	69.3	27.7599743630828	3	0	98	69	108	72	107.666666666667	63.3333333333333	0	0	0	0		0		0	0	4	4	24	6	6	2	13	11	5	0	0			2	0	0	4	1	0
220803121	3.18			10	302040100982	2	04/01/2002	17	4/1/2019	90	166.5	95	34.2685027369712	4	1	112	86	121	83	123.333333333333	84.6666666666667	1	0	0	0		1	?? ?????? ???? ????? (??????? ???? ?? ?? ???? ???) ?? ?? ????? ????..	0	0	4	4	1	6	5	2	12	10	5	0	0			1	2	0	2	2	2
51203121	1.8			9	302091500329	2	09/15/2002	16.5361111111111	3/28/2019	70	156	52.5	21.5729783037475	2	0	96	74	119	78	104.666666666667	68	0	0	0	0		0		0	0	4	4	22	6	8	2	10	8	0	1	2		2	2	1	0	4	0	0
273004121	2.06			12	302072700026	1	07/27/2002	16.6972222222222	4/8/2019	71	165	55.1	20.2387511478421	2	0	86	68	107	81	119	79.6666666666667	0	0	0	0		0		0	1	6	4	24	7	7	1	10	9	2	0	0			2	0	0	4	0	2
282204121	3.2			7	303030401129	2	03/04/2003	16.0611111111111	3/26/2019	31	164.5	71.2	26.3116563963748	3	0	137	80	72	51	117.333333333333	66	1	0	0	0		0		0	0	5	3	22	6	8	24	11	11	3	0	0			1	1	0	2	1	2
272904121	2.67			2	302061301177	1	06/13/2002	16.7666666666667	3/19/2019	107	166	95.3	34.584119610974	4	1	120	87	122	78	131.666666666667	77.3333333333333	1	0	1	5	Asthma	1	?? ?????? ?? ????	0	1	6	1	2	7	5	2	12	10	5	1	0			2	2	1	3	1	2
271204121	2			10	302052600909	2	05/26/2002	16.8472222222222	4/1/2019	82	159	75.40000000000001	29.8247695898105	4	1	106	82	116	69	98	67.3333333333333	0	0	0	5	Asthma	1		2	0	4	4	1	6	5	3	12	9	4	0	2		1	2	1	0	4	0	2
101505121	2.59			8	302120400416	1	12/04/2002	16.3138888888889	3/27/2019	104.5	170	97.5	33.7370242214533	4	1	132	98	213	93	111	72.6666666666667	1	1	0	99	????	0		0	1	6	6	22	6	8	2	11	9	1	1	2		20	2	1	0	3	1	0
132103121	9.73	.42	279.52	9	302120600442	2	12/06/2002	16.3111111111111	3/28/2019	101	162	81.8	31.1690291114159	4	1	95	67	139	78	124	75.6666666666667	0	1	0	0		0		0	1	4	4	24	6	6	1	10	9	3	1	0			2	2	0	4	1	1
422504121	2.63			5	301101800858	1	10/18/2001	17.4333333333333	3/24/2019	114	169.5			4	1	113	89	110	67	112.666666666667	81.3333333333333	1	0	0	0		0		0	0	6	1	24	6	6	99	14	11	-6	1	0			2	1	0	4	1	0
11204121	2			10	302122200338	2	12/22/2002	16.275	4/1/2019	82	172	77.09999999999999	26.0613845321796	3	0	96	79	106	73	92.6666666666667	64.3333333333333	0	0	0	0		0		0	0	4	1	23	6	7	1	11	10	3	1	1			2	2	0	5	2	0
431305121	2.19			12	302061600206	1	06/16/2002	16.8111111111111	4/8/2019	91.5	172.5	94.2	31.6572148708255	4	1	94	65	131	85	123	68.3333333333333	0	1	0	1		1	??????	0	0	6	4	24	7	7	2	12	10	3	1	0			2	1	0	3	2	0
80804121	1.93	9.82	3782.35	11	303022800023	1	02/28/2003	16.0888888888889	4/2/2019	25	171.5	53.1	18.0537021139151	2	0	109	64	114	79	119.666666666667	75.3333333333333	0	0	0	0		0		0	1	6	6	23	6	7	24	11	11	4	1	0			1	1	0	3	0	0
870605121	9.25			18	302010300406	2	01/03/2002	17.2833333333333	4/15/2019	95	160.5	78.59999999999999	30.5121262410109	4	1	112	65	138	73	108.333333333333	83	0	1	0	0		1	?????? ??????	0	0	2	5	1	6	5	23	9	10	5	1	2		2	1	1	2	2	0	0
512904121				2	301121700643	1	12/17/2001	17.2555555555556	3/19/2019	75	173	58.9	19.6799091182465	2	0	138	102	100	62	104.333333333333	60.6666666666667	1	0	0	99	?????? ?? ???????	1	?????? ???????	2	2	5	4	2	5	3	3	11	8	5	1	0			2	2	0	3	1	0
182904121	2.55			2	302080101066	1	08/01/2002	16.6333333333333	3/19/2019	90	170	72.90000000000001	25.2249134948097	3	0	112	73	114	69	115	70.3333333333333	0	0	0	0		0		0	1	2	4	22	6	8	1	10	9	1	1	0			2	1	0	3	0	1
202604122	2.06			12	302063000095	1	06/30/2002	16.7722222222222	4/8/2019	89.5	165.5	69.09999999999999	25.2279552030376	3	0	121	99	124	74	119	78	1	0	0	99	Crohn's	1	Crohn's	0	0	4	4	22	6	8	24	10	10	2	0	0			0	2	0	4	0	0
220105121	3.38			16	302101600519	2	10/16/2002	16.4861111111111	4/11/2019	91	160.4	70.2	27.2852780766289	3	0	130	76	135	82	124.666666666667	94.3333333333333	1	1	1	1		1	?????	1	1	2	3	24	5	5	2	9	7	2	0	0			2	2	0	4	1	0
131203121	2.55			19	303012100373	2	01/21/2003	16.2361111111111	4/16/2019	38.5	149.5	104.4	46.7108869028311	4	1	113	68	122	86	111.666666666667	60.3333333333333	0	1	0	99	????? ??????	0		0	0	2	4	21	4	7	22	7	9	2	0	0			1	2	0	3	0	0
480404121	1.85			7	301062300921	2	06/23/2001	17.7583333333333	3/26/2019	106	155.5	91.59999999999999	37.8821558916885	4	1	110	74	98	70	121.666666666667	78.3333333333333	0	0	0	0		0		1	2	6	6	1	6	5	2	14	12	7	0	0			2	1	0	4	1	1
392304121	3.57			7	302011000667	2	01/10/2002	17.2111111111111	3/26/2019	45	165	115.1	42.277318640955	4	1	112	80	123	90	128.666666666667	78.3333333333333	0	1	0	0		1		0	2	5	3	24	6	6	1	10	9	3	0	2		3	2	2	1	3	1	2
112404122	2.35			1	301041500633	2	04/15/2001	17.925	3/18/2019	89	159	80.3	31.7629840591749	4	1	137	97	145	104	112.666666666667	80.6666666666667	1	1	0	0		0		0	0	6	4	23	6	7	1	10	9	2	1	0			1	2	2	3	1	1
30204121	2.1			11	302032800348	1	03/28/2002	17.0111111111111	4/2/2019	38.5	166.5	105.8	38.1642904165427	4	1	137	98	131	105	125.333333333333	75.6666666666667	1	1	0	5	Asthma	0		0	0	3	3	1	6	5	3	9	6	1	0	0			2	2	0	2	0	1
772904121	2.39			2	301052201321	1	05/22/2001	17.825	3/19/2019	91	162.5	74.90000000000001	28.3644970414201	3	0	121	77	122	85	128.333333333333	80	0	1	0	0		0		1	0	5	2	22	6	8	3	14	11	3	1	0			1	2	1	4	0	2
300504121	2.86			7	301041000081	2	04/10/2001	17.9611111111111	3/26/2019	88	155	69	28.7200832466181	3	0	89	71	130	101	89.6666666666667	59.6666666666667	0	1	0	3		0		1	0	6	3	24	6	6	2	13	11	5	2	2		3	2	1	2	3	0	2
110504121				7	302012700542	2	01/27/2002	17.1638888888889	3/26/2019	37	154	69	29.0942823410356	3	0	93	64	130	79	119.333333333333	83	0	1	0	0		0		0	0	4	2	1	5	4	24	8	8	4	1	2		2	1	1	1	3	1	2
30605121	41.97			3	302101002121	2	10/10/2002	16.4444444444444	3/20/2019	67.5	160.5	45.6	17.7016915596704	2	0	109	66	111	87	98	59	0	1	0	0		1	Vitamin D	0	1	4	4	21	5	8	1	10	9	1	4	1	3		1	1	1	1	1	2
642404122	2.35			1	302051300306	2	05/13/2002	16.8472222222222	3/18/2019	86.5	156	70	28.7639710716634	3	0	106	76	107	63	124.666666666667	80.6666666666667	0	0	0	0		0		0	0	6	6	24	7	7	1	9	8	1	2	0			2	1	1	2	0	2
272904122	6.24			12	301091500463	1	09/15/2001	17.5638888888889	4/8/2019	110	184	114.1	33.7015595463138	4	1	123	78	131	104	116.333333333333	81.3333333333333	0	1	0	0		0		1	1	4	4	1	7	6	5	12	7	1	1	2		1	2	1	2	3	1	1
391405121	4.46			14	302021800019	1	02/18/2002	17.1416666666667	4/9/2019	70	172.7	65.3	21.8941710206338	2	0	100	84	110	66	111.666666666667	78.3333333333333	0	0	0	0		0		0	0	5	4	24	7	7	2	11	9	2	2	2		3	2	2	0	3	0	2
302304122	2.23			1	301100200359	2	10/02/2001	17.4611111111111	3/18/2019	89	162	80.2	30.5593659503125	4	1	98	69	116	77	107.666666666667	73.3333333333333	0	0	0	0		0		0	1	4	4	23	5	6	24	10	10	4	3	1	3		1	0	1	3	0	0
161505121	1.53			8	301062600211	1	06/26/2001	17.7527777777778	3/27/2019	116	182	121	36.5294046612728	4	1	124	80	135	93	137.333333333333	78.3333333333333	0	1	1	0		0		0	0	4	4	24	6	6	24	10	10	4	1	2		2	1	2	0	3	1	2
83004122	3.59			17	302110600799	2	11/06/2002	16.4305555555556	4/11/2019	100	158	95.59999999999999	38.2951450088127	4	1	130	85	151	105	87.3333333333333	59.6666666666667	1	1	0	0		0		0	0	3	4	2	7	5	2	12	10	5	1	2		2	1	2	0	3	1	1
662504121	2.63			5	302022501061	1	02/25/2002	17.0805555555556	3/24/2019	94	179	95	29.6495115633095	4	1	158	90	118	85	119.333333333333	69	1	1	0	0		0		0	1	4	1	1	7	6	3	11	8	2	0	0			2	1	0	4	1	1
492103121	2.1			10	301042200421	2	04/22/2001	17.9416666666667	4/1/2019	94	164	83.90000000000001	31.1942296252231	4	1	123	68	118	82	113	69.6666666666667	0	0	0	0		0		0	1	6	4	2	6	4	2	10	8	4	1	2		2	1	2	0	4	2	2
360204121				11	302100401104	1	10/04/2002	16.4944444444444	4/2/2019	47	184	131.1	38.7228260869565	4	1	120	51	132	80	107	65.3333333333333	0	1	0	0		0		0	0	6	6	22	7	9	99	13	12	-9	2	0			2	1	0	3	2	0
170904121	2.56			5		1	07/02/2002	16.7277777777778	3/24/2019	63	162	49	18.6709343087944	2	0	92	78	103	65	91.3333333333333	57.6666666666667	0	0	0	0		0		0	0	6	6	1	6	5	1	12	11	6	0	0			1	2	0	2	2	0
450403121	3.55			15	301051501242	2	05/15/2001	17.9027777777778	4/10/2019	31	162.5	75	28.4023668639053	3	0	115	76	133	78	104.333333333333	61	0	1	0	0		0		0	1	4	3	22	6	8	24	11	11	3	0	0			2	2	0	5	0	0
442404122	2.47			1	302030200867	2	03/02/2002	17.0444444444444	3/18/2019	113	156.5	112.7	46.0145556247384	4	1	119	65	134	68	126.333333333333	69.3333333333333	0	1	0	0		0		0	0	2	4	23	6	7	1	9	8	1	0	0			0	2	0	4	0	0
432803121	1.91			8	301062900783	1	06/29/2001	17.7444444444444	3/27/2019	120	179	105	32.7705127805	4	1	123	82	138	106	144.333333333333	86.3333333333333	0	1	1	0		1		0	1	4	5	23	5	6	1	10	9	3	0	0			1	0	0	5	1	0
282504121	2.34			5	302091500345	1	09/15/2002	16.525	3/24/2019	98	186	94.8	27.4020117932709	3	0	109	85	132	94	106	75.6666666666667	1	1	0	0		0		0	0	1	4	23	6	7	24	9	9	2	1	0			0	2	0	4	0	0
600104121	2.28			6	301031801002	1	03/18/2001	18.0194444444444	3/25/2019	63.5	168	50.6	17.9280045351474	2	0	155	100	135	97	102.666666666667	72.6666666666667	1	1	0	0		0		0	0	1	1	23	6	7	2	10	8	1	1	2		1	2	2	2	4	0	2
420504121	1.68			7	302022800774	2	02/28/2002	17.0722222222222	3/26/2019	97	148	81.09999999999999	37.0252008765522	4	1	121	79	131	104	97.6666666666667	66.3333333333333	0	1	0	0		0		0	0	6	2	1	6	5	3	14	11	6	1	0			1	0	2	2	1	1
440804121	3.69			11	301090300152	1	09/03/2001	17.5805555555556	4/2/2019	37	174	85.8	28.3392786365438	3	0	132	100	132	104	116.333333333333	61.6666666666667	1	1	0	0		0		0	0	3	4	24	6	6	3	11	8	2	0	0			2	0	0	3	0	2
450804121	1.93			11	301110100124	1	11/01/2001	17.4194444444444	4/2/2019	48	165	121.8	44.7382920110193	4	1	115	66	134	70	120.666666666667	70	0	1	0	5	Asthma	0		2	2	4	3	1	6	5	2	10	8	3	2	0			2	1	2	3	2	0
310605121	2.88			3	302071800981	2	07/18/2002	16.6722222222222	3/20/2019	97.5	157.5	90.5	36.482741244646	4	1	113	68	123	97	107.333333333333	80.6666666666667	0	1	0	0		0		0	2	6	4	2	7	5	3	11	8	3	4	0			2	0	2	3	0	0
13004122	3.21	20.91	1774.12	17	303021700805	2	02/17/2003	16.15	4/11/2019	88	151	74	32.4547168983816	4	1	103	79	104	68	91.6666666666667	52.6666666666667	0	0	0	0		0		0	0	4	4	1	6	5	2	11	9	4	0	0			1	1	0	4	0	2
362103121	1.8			9	302031100673	2	03/11/2002	17.0472222222222	3/28/2019	103	159	76.5	30.2598789604842	4	1	116	65	134	83	119.333333333333	80	0	1	0	0		0		0	0	4	4	2	7	5	2	12	10	5	0	0			2	2	0	3	0	1
112304122	5.76			4	302012700497	2	01/27/2002	17.15	3/21/2019	87	150.5	65.09999999999999	28.7414046202581	3	0	95	67	141	81	98	60	0	1	0	0		0		0	0	6	6	22	6	8	23	7	8	0	1	0			2	0	0	5	0	2
332903121	2.46			6	302121401947	1	12/14/2002	16.2805555555556	3/25/2019	66.5	160.5	43	16.6923845847769	2	0	80	54	99	81	102.666666666667	57	0	0	0	99	??????	0		2	0	6	6	22	6	8	3	10	7	-1	0	0			2	1	0	5	0	0
230104121	3.03			6		1	10/10/2002	16.4583333333333	3/25/2019	145	174.5	151	49.5890838334661	4	1	135	106	134	83	137.333333333333	78.6666666666667	1	1	1	0		1	??? ???????	2	0	4	4	2	6	4	3	12	9	5	0	0			2	0	0	2	0	2
220404121				7	303022000544	2	02/20/2003	16.1	3/26/2019	88	155.5	70.3	29.0733139649094	4	1	100	76	113	71	104.333333333333	73.3333333333333	0	0	0	0		0		0	0	6	2	1	6	5	2	12	10	5	1	2		2	2	0	0	4	0	2
180504121	2.18			7	301090100679	2	09/01/2001	17.5694444444444	3/26/2019	93	162.5	74.40000000000001	28.1751479289941	3	0	104	86	120	78	114.666666666667	77	1	0	0	0		1		0	0	2	1	24	7	7	2	14	12	5	1	2		3	2	1	2	3	0	1
402803121	1.83	8.279999999999999	3421.29	8		1	05/10/2001	17.8805555555556	3/27/2019	119.5	172	100.8	34.0724716062737	4	1	106	70	131	71	102.666666666667	63.6666666666667	0	1	0	0		0		0	0	2	4	24	6	6	2	7	5	-1	3	1	2		2	0	2	3	0	0
90403121	41.97			15	302072400525	2	07/24/2002	16.7111111111111	4/10/2019	27.5	164.5	61.6	22.764017331695	2	0	108	73	98	82	100.333333333333	72.3333333333333	0	0	0	0		0		0	0	4	4	22	6	8	1	11	10	2	0	0			2	2	0	5	1	2
191204121	1.96			10	302110500325	2	11/05/2002	16.4055555555556	4/1/2019	89	163	85.5	32.1803605705898	4	1	114	74	139	104	102	57.3333333333333	0	1	0	0		0		0	0	6	4	24	6	6	1	9	8	2	0	0			2	2	2	3	0	0
331204121	1.9			10	302020100475	2	02/01/2002	17.1666666666667	4/1/2019	106.5	162	103.2	39.3232738911751	4	1	115	78	130	76	106.333333333333	76.6666666666667	0	1	0	0		0		0	0	3	4	2	7	5	24	10	10	5	1	1	3		1	2	2	3	0	1
190404121	2.5			7	302041301102	2	04/13/2002	16.9527777777778	3/26/2019	86	158.5	56.2	22.3706077282091	2	0	114	88	113	98	116.333333333333	82.3333333333333	1	1	0	99	Iron-Fe-??? ????	0		0	0	3	3	24	7	7	21	12	15	8	1	2			2	2	0	3	0	2
712903121	1.68			6	302120400045	1	12/04/2002	16.3083333333333	3/25/2019	96	172.5	78.2	26.280193236715	3	0	90	53	107	87	95.3333333333333	62.3333333333333	0	1	0	0		0		0	0	2	4	22	6	8	1	11	10	2	0	0			0	2	0	4	2	0
482304122	2.34	5.67	3390.01	4	302030900302	2	03/09/2002	17.0333333333333	3/21/2019	115	160.5	83.59999999999999	32.4531011927291	4	1	123	78	120	78	115	69.6666666666667	0	0	0	0		0		0	0	1	1	23	6	7	1	9	8	1	0	0			2	2	0	5	2	0
450105121	3.8			16	303012100429	2	01/21/2003	16.2222222222222	4/11/2019	84	161.1	60.7	23.3882436893163	2	0	108	76	112	75	110	74.6666666666667	0	0	0	99	???? ?????	0		0	1	1	3	2	6	4	2	14	12	8	0	0			1	0	2	2	0	2
480605121	4.9			3		2	02/10/2003	16.1111111111111	3/20/2019	85.5	163.6	74.40000000000001	27.7975382739223	3	0	116	70	114	68	108	73	0	0	0	99	????? (?????? ?? ???)	1	???? ?????	0	0	2	2	1	5	4	3	9	6	2	4	1			1	2	1	2	0	0
151503121	3.08			14	302092901263	1	09/29/2002	16.5277777777778	4/9/2019	100	172.7	92.5	31.0139482298412	4	1	90	62	115	84	110.666666666667	73.3333333333333	0	0	0	3		0		0	1	2	6	24	6	6	2	8	6	0	2	2		1	1	2	2	3	0	1
622904121	2.35	6.46	1675.27	2	301110200731	1	11/02/2001	17.3805555555556	3/19/2019	100	177	93.3	29.7807143541128	4	1	118	85	126	88	130.666666666667	67.3333333333333	1	1	1	99	?????? ??????	1		1	1	4	4	24	6	6	1	11	10	4	0	0			2	1	0	2	0	1
341204121	4.27			10	302012100862	2	01/21/2002	17.1944444444444	4/1/2019	107	162	110.8	42.2191739064167	4	1	169	106	137	104	132	87.6666666666667	1	1	1	0		0		0	0	4	4	2	6	4	3	11	8	4	2	2		3	2	2	0	2	0	2
370205121	2.8	6.46	5031.69	18		2	10/18/2001	17.4916666666667	4/15/2019	109	173.5	115.7	38.4356651080899	4	1	143	105	139	93	113	77.3333333333333	1	1	0	0		0		0	1	1	3	1	6	5	23	10	11	6	1	2		2	1	1	2	3	1	1
130605122				3	301110700795	2	11/07/2001	17.3694444444444	3/20/2019	85	159	67.90000000000001	26.8581147897631	3	0	99	79	104	75	120	78.6666666666667	0	0	0	3		0		1	0	4	2	1	6	5	23	8	9	4	1	2		3	1	1	2	3	0	1
72904121	2.23			2	302060500916	1	06/05/2002	16.7888888888889	3/19/2019	115	170	117.6	40.6920415224913	4	1	111	81	118	89	125.333333333333	81.3333333333333	0	1	0	5	Asthma	0		0	1	2	6	22	6	8	24	11	11	3	1	0			2	0	0	4	1	2
370403121	3.28			15	301040200161	2	04/02/2001	18.0222222222222	4/10/2019	34	164.5	82.2	30.3766594913203	4	1	124	90	136	100	99.3333333333333	55.3333333333333	1	1	0	0		0		0	0	3	3	23	5	6	1	11	10	4	0	2		1	2	2	0	4	0	1
190904121	1.85	3.42	593.51	5	302100200388	1	10/02/2002	16.4777777777778	3/24/2019	97	174.8	105	34.3642161816839	4	1	122	67	117	77	118.666666666667	68.6666666666667	0	0	0	0		0		0	1	3	2	1	7	6	3	10	7	1	1	0			1	2	0	5	2	2
141405121	2.26			12	301102000908	1	10/20/2001	17.4666666666667	4/8/2019	92.5	174.5	93.3	30.6401425275655	4	1	119	74	112	67	107.666666666667	67.6666666666667	0	0	0	4		0		0	0	5	3	1	6	5	2	11	9	4	0	0			1	1	0	2	0	2
42904121	2.12			2	302121700613	1	12/17/2002	16.2555555555556	3/19/2019	82	178	73.7	23.2609519000126	2	0	103	70	98	60	115	73.3333333333333	0	0	0	0		0		0	0	2	4	23	7	8	1	10	9	1	1	2		2	2	2	0	4	0	2
522404122	2.31			1	302011700137	2	01/17/2002	17.1694444444444	3/18/2019	64.5	160	124.4	48.59375	4	1	143	104	137	68	136.666666666667	97	1	1	1	0		1		0	0	4	4	23	6	7	23	10	11	4	0	0			0	2	0	4	1	0
112904121	2.19			2	302041701026	1	04/17/2002	16.9222222222222	3/19/2019	111	165	104.4	38.3471074380165	4	1	133	91	134	91	138.333333333333	66.6666666666667	1	1	1	0		0		0	0	6	6	1	7	6	1	10	9	3	1	2		1	2	2	0	3	2	2
780605121	6.25			3	301070101965	2	07/01/2001	17.7194444444444	3/20/2019	124.5	157	128.7	52.2130715241998	4	1	118	78	118	95	117.666666666667	90.3333333333333	0	1	1	99	?????(???? ???? ???? )	1	???????	0	0	4	4	1	6	5	3	11	8	3	0	2		1	2	2	2	3	1	1
752404122	3.32			1	302082300755	2	08/23/2002	16.5694444444444	3/18/2019	77.5	164	68.5	25.4684711481261	3	0	87	54	105	59	119.333333333333	71.6666666666667	0	0	0	0		1	?????? ?????? ???? ???????	0	1	5	3	1	6	5	2	14	12	7	1	2		1	2	1	0	4	0	1
310904121	2.03			5		1	05/26/2002	16.8277777777778	3/24/2019	63	148.5	51	23.1268918137605	2	0	112	76	98	73	109.666666666667	70.6666666666667	0	0	0	0		0		1	1	4	4	24	7	7	1	14	13	6	0	0			1	1	0	5	0	0
492404122	2.39			1	302011700145	2	01/17/2002	17.1694444444444	3/18/2019	119	163	130.5	49.1173924498476	4	1	132	76	146	106	130.333333333333	77	1	1	1	0		1	?? ??????	0	0	4	4	22	6	8	23	10	11	3	1	2		1	2	0	0	4	0	0
153004122				17	302090600467	2	09/06/2002	16.5972222222222	4/11/2019	127	165	115	42.2405876951331	4	1	120	80	130	83	138.666666666667	92	0	1	1	0		0		1	0	3	3	23	6	7	24	10	10	3	0	2		2	2	2	0	3	0	1
101904121	2.56			6	302072100485	1	07/21/2002	16.6777777777778	3/25/2019	115	181.5	106.4	32.2989474003749	4	1	86	40	103	64	132.333333333333	88	0	0	1	0		0		0	0	2	6	24	6	6	1	11	10	4	0	0			2	0	0	3	0	2
261104123	2.8			1	302031100243	2	03/11/2002	17.0194444444444	3/18/2019	113	158.5	126	50.1547433052374	4	1	117	79	133	72	121.666666666667	72.3333333333333	0	1	0	0		0		0	0	4	2	22	7	9	24	8	8	-1	1	0			2	2	0	4	2	0
232404121	3.31			6	303030100772	1	03/01/2003	16.0666666666667	3/25/2019	96.5	170.5	88.5	30.443494637989	4	1	92	64	111	40	112.333333333333	74.3333333333333	0	0	0	0		0		0	0	4	4	2	7	5	24	11	11	6	0	0			0	2	0	3	0	2
472103121	1.87			9	301122401098	2	12/24/2001	17.2611111111111	3/28/2019	75	156	49.9	20.5046022353715	2	0	93	62	104	86	103.666666666667	77.6666666666667	0	1	0	99	???? ????	1	???? ????	1	2	4	5	23	6	7	2	9	7	0	0	0			2	2	0	4	0	0
423004121	5.28			13	301071900101	1	07/19/2001	17.7222222222222	4/9/2019	91	177.5	79.40000000000001	25.2013489387026	3	0	131	80	142	98	131.666666666667	80	1	1	1	99	G6PD	0		0	0	4	4	21	6	9	21	6	9	0	0	0			0	0	0	4	0	0
332703121	1.74	3.12	3188.47	6	301122200894	1	12/22/2001	17.2583333333333	3/25/2019	91	179.5	89	27.6223803353481	3	0	113	92	115	85	116.333333333333	56.6666666666667	1	1	0	99	?????? ?????? ??????? ??????	0		0	1	1	4	24	6	6	3	11	8	2	0	0			2	0	2	3	1	2
52103121				9	302042200813	2	04/22/2002	16.9333333333333	3/28/2019	75	163.5	53.8	20.125503838996	2	0	110	47	107	91	99.3333333333333	59.6666666666667	0	1	0	0		0		0	0	4	4	24	7	7	2	11	9	2	1	2		1	2	1	0	4	0	2
222504121	2.53	9.75	10026.88	5	302051400489	1	05/14/2002	16.8611111111111	3/24/2019	66	161	43	16.5888661702866	1	0	90	56	92	70	112	68.6666666666667	0	0	0	1		1	??? ?????	0	0	2	1	1	6	5	2	11	9	4	1	1	2		2	2	0	4	0	2
222803121	1.48			8	303022000376	1	02/20/2003	16.1027777777778	3/27/2019	68	172	51.6	17.4418604651163	2	0	106	54	110	79	109.666666666667	65.6666666666667	0	0	0	0		0		1	1	6	4	1	7	6	2	14	12	6	2	2		2	1	1	0	3	0	1
171503121	3.28			13	302042700121	1	04/27/2002	16.95	4/9/2019	75	182.5	69	20.7168324263464	2	0	112	84	109	93	127	81.6666666666667	0	1	0	0		0		0	0	5	4	2	7	5	3	14	11	6	1	1	2		2	1	1	2	0	2
533004121	3.08			13	301050200026	1	05/02/2001	17.9361111111111	4/9/2019	76	179	69.59999999999999	21.7221684716457	2	0	100	77	114	76	139	77	0	0	1	0		0		0	0	4	4	23	7	8	24	10	10	2	0	0			2	1	0	4	0	0
252304122	2.46			4	302011200263	2	01/12/2002	17.1916666666667	3/21/2019	74	165	63.9	23.4710743801653	2	0	110	87	115	74	93	58	1	0	0	5	Asthma	1	????????	0	0	2	4	23	6	7	2	12	10	3	2	1	4		1	1	2	3	2	1
633004122	2.73			18	302011300504	2	01/13/2002	17.2555555555556	4/15/2019	74	159	62.4	24.6825679363949	3	0	92	68	101	66	96.3333333333333	60	0	0	0	0		0		0	0	3	4	1	6	5	1	9	8	3	0	0			2	1	1	3	1	2
552604121	2.23	4.61	3147.47	1	302022800117	2	02/28/2002	17.05	3/18/2019	81	167	71.90000000000001	25.7807737817778	3	0	134	104	124	95	95	59.6666666666667	1	1	0	0		0		0	0	4	4	23	6	7	2	10	8	1	1	2		1	2	1	0	4	0	1
520104121	3.52			14	301032800503	1	03/28/2001	18.0305555555556	4/9/2019	74.5	173.7	64.8	21.4770866331982	2	0	103	70	87	69	117	62	0	0	0	0		0		0	0	4	4	2	6	4	2	11	9	5	1	1	1		1	1	0	2	0	1
553004121	3.76			12	301100400406	1	10/04/2001	17.5111111111111	4/8/2019	71	175.6	60.6	19.6527622833007	2	0	116	85	135	70	114	66.3333333333333	1	1	0	2		1	???????	0	1	2	4	1	7	6	4	10	6	0	1	2		1	1	1	0	3	0	1
663004121	3.65	94.18000000000001	17197.8	12	303010500912	1	01/05/2003	16.2583333333333	4/8/2019	67	174.4	52	17.096624863227	2	0	86	56	97	77	120.333333333333	66	0	0	0	5	Asthma	0		0	0	4	3	23	6	7	1	11	10	3	0	0			2	0	2	5	1	2
260204121	2.33	205.79	2907.05	11	302073000179	1	07/30/2002	16.6722222222222	4/2/2019	26	156	49.4	20.2991452991453	2	0	98	69	74	52	93.3333333333333	51.3333333333333	0	0	0	5	Asthma	0		1	0	3	2	23	6	7	1	11	10	3	0	0			0	0	0	4	1	2
72803121	2.53			6	303012500289	1	01/25/2003	16.1666666666667	3/25/2019	69.5	166.5	48.9	17.6392608825041	2	0	87	47	101	68	102.333333333333	62	0	0	0	0		0		0	0	2	3	21	5	8	3	10	7	-1	1	2			0	2	0	5	0	0
151204121	5.89			10	303030900542	2	03/09/2003	16.0611111111111	4/1/2019	77	160.5	73.40000000000001	28.4935122912239	3	0	150	104	113	69	100.666666666667	67.6666666666667	1	0	0	0		0		0	0	3	3	23	6	7	1	9	8	1	1	2		2	2	0	0	4	1	1
22803121	2.89					1		16							0
133004122	3.41			17	302052600749	2	05/26/2002	16.875	4/11/2019	64	161	42	16.2030785849311	1	0	91	50	97	64	100	74	0	0	0	0		1	???? ????	0	0	4	2	23	6	7	24	10	10	3	3	0			1	0	0	5	0	0
550104121	2.96			6	301042600425	1	04/26/2001	17.9138888888889	3/25/2019	103	182	106.9	32.2726723825625	4	1	134	80	149	105	148.666666666667	98.3333333333333	1	1	1	0		0		0	0	6	6	22	6	8	24	8	8	0	0	0			2	2	0	4	1	0
141204121	1.96			10	302053000585	2	05/30/2002	16.8361111111111	4/1/2019	60.5	154	43.3	18.2577163096644	2	0	106	64	106	70	103.666666666667	69.6666666666667	0	0	0	0		0		0	1	2	3	1	6	5	3	12	9	4	1	2		1	2	2	0	4	1	1
410205121	2.45			18	301111800261	2	11/18/2001	17.4083333333333	4/15/2019	87	162.5	62	23.4792899408284	2	0	119	75	125	91	108	64.6666666666667	0	1	0	0		1	?????????	0	0	3	4	22	5	7	24	10	10	3	1	2		2	1	1	0	3	0	2
123452	2.43			2		1		17		73	182	65	19.6		0																		23	5	6	23	5	6	0
90105121				16	302072600682	2	07/26/2002	16.7083333333333	4/11/2019	78	169.5	59.4	20.6750724410682	2	0	103	67	98	61	114.333333333333	73.3333333333333	0	0	0	0		0		0	0	3	4	23	6	7	1	10	9	2	0	0			2	0	0	3	0	2
212803121	2.66	.92	1103.43	8	303022200175	1	02/22/2003	16.0972222222222	3/27/2019	64.5	170	43	14.878892733564	1	0	92	68	133	104	118	70.3333333333333	0	1	0	0		0		0	0	4	4	21	6	9	23	7	8	-1	4	1			2	2	2	3	0	2
170605122	2.31			3	302010102661	2	01/01/2002	17.2194444444444	3/20/2019	75.5	164	61.1	22.7171326591315	2	0	103	58	100	72	108.666666666667	71.3333333333333	0	0	0	0		0		0	0	5	4	2	6	4	24	10	10	6	1	0			1	2	0	3	0	1
512404122	2.99	6.75	3275.07	18		2	05/19/2001	17.9055555555556	4/15/2019	89	160	79.5	31.0546875	4	1	108	75	120	75	122.666666666667	86.6666666666667	0	0	1	3		0		0	0	2	4	1	7	6	2	14	12	6	2	2		3	1	1	1	1	1	1
530205121	2.76			16	303021400028	2	02/14/2003	16.1583333333333	4/11/2019	71	169.5	44.8	15.5933206289538	1	0	88	56	86	46	107.333333333333	67.6666666666667	0	0	0	0		0		0	0	1	3	22	6	8	24	10	10	2	1	2		3	2	2	0	4	0	0
61303121	2.1			9	301110800665	2	11/08/2001	17.3888888888889	3/28/2019	73	162	55.8	21.2620027434842	2	0	87	63	108	63	107	72	0	0	0	0		0		0	0	5	5	1	7	6	24	12	12	6	1	2		1	1	1	0	3	0	1
30205121	3.31			18	303013001203	2	01/30/2003	16.2083333333333	4/15/2019	71	163	54	20.3244382551093	2	0	109	76	110	77	122.666666666667	91	0	0	1	0		0		0	1	2	3	2	7	5	3	13	10	5	0	0			2	1	2	3	0	1
262504121	2.25			5	302051701126	1	05/17/2002	16.8527777777778	3/24/2019	65	169.5	51	17.7513248231394	2	0	99	74	98	78	100.666666666667	60.3333333333333	0	0	0	0		0		0	1	5	4	24	7	7	2	10	8	1	0	0			2	2	0	4	0	2
222304122	1.82			4	301070101332	2	07/01/2001	17.7222222222222	3/21/2019	74	158	55.1	22.07178336805	2	0	123	76	131	105	98	63.6666666666667	0	1	0	99	??? ??	0		0	0	2	3	24	5	5	2	10	8	3	2	2		2	2	0	2	2	0	2
702504121	1.68			5	302020600576	1	02/06/2002	17.1333333333333	3/24/2019	64	166.7	48	17.2730900730472	2	0	82	60	109	74	110.666666666667	74.6666666666667	0	0	0	0		0		0	0	4	1	22	5	7	3	8	5	-2	2	1	2		2	1	0	4	0	0
130403121	2.79	2.99	1864.81	15	302110400236	2	11/04/2002	16.4333333333333	4/10/2019	27	172.5	64.5	21.6761184625079	2	0	104	57	125	86	96	68	0	1	0	0		1	??????? d	2	1	3	1	24	7	7	2	11	9	2	1	0			2	2	0	3	0	2
83004121	3.62			13	302091801287	1	09/18/2002	16.5583333333333	4/9/2019	70	170	54.6	18.8927335640138	2	0	75	57	107	61	121.666666666667	78.6666666666667	0	0	0	0		0		0	0	4	5	24	7	7	3	17	14	7	0	0			1	0	0	5	1	0
201204121	2.83			10	302101601642	2	10/16/2002	16.4583333333333	4/1/2019	71	161	58.1	22.4142587091547	2	0	99	66	98	68	119	80	0	0	0	0		1	??????? ? ?????????	0	0	4	4	1	6	5	1	10	9	4	1	0			2	2	0	3	1	1
303004121	2.36			12	301062001307	1	06/20/2001	17.8	4/8/2019	76	171	69.09999999999999	23.6312027632434	2	0	113	57	107	75	133	73	0	0	1	0		1	?????? ??????	0	0	4	4	22	6	8	5	11	6	-2	2	0			1	2	2	5	1	0
381204121	3.18			15	301110700023	2	11/07/2001	17.425	4/10/2019	23.5	150.5	39.1	17.2625026213839	2	0	116	100	99	69	83.3333333333333	58.6666666666667	1	0	0	0		0		0	0	6	6	23	6	7	1	7	6	-1	2	2		2	1	2	2	3	0	2
20304121	4.12			17	303030501023	2	03/05/2003	16.1	4/11/2019	64	159	49	19.3821446936434	2	0	90	78	130	106	96.6666666666667	71	0	1	0	0		0		0	0	1	2	3	7	4	5	14	9	5	1	2		1	2	1	0	3	0	1
600605121	2.35			3	301101401531	2	10/14/2001	17.4333333333333	3/20/2019	87	163.5	49	18.3299198533606	2	0	96	66	111	67	96.3333333333333	63.6666666666667	0	0	0	0		0		0	0	4	4	21	5	8	3	7	4	-4	2	1	3		2	2	2	3	0	2
36020412
300605121	4.85			3	302092501657	2	09/25/2002	16.4861111111111	3/20/2019	81	169.5	66.2	23.0419157508201	2	0	123	56	122	83	108.333333333333	74	0	0	0	0		0		0	0	6	4	23	6	7	2	9	7	0	1	2		1	2	2	0	4	2	1
230205121	3.62			18	303030301232	2	03/03/2003	16.1166666666667	4/15/2019	63	157	49.5	20.0819505862307	2	0	100	53	114	67	104	61.6666666666667	0	0	0	0		0		0	0	3	3	23	6	7	24	11	11	4	2	2		1	2	2	0	3	0	0
490105121	2.92			16	302071500356	2	07/15/2002	16.7388888888889	4/11/2019	78	153.6	52.3	22.1676296657986	2	0	107	71	111	65	105.666666666667	66	0	0	0	99	??? ???? ? ??????	0		0	0	1	2	24	6	6	2	12	10	4	2	2		4	2	2	2	2	1	2
20605122	2.84			3	301081600559	2	08/16/2001	17.5944444444444	3/20/2019	70	164	63.9	23.7581796549673	2	0	85	54	125	61	116.333333333333	60.3333333333333	0	0	0	0		1	??? ????	0	0	4	1	1	5	4	1	10	9	5	4	1	3		2	2	0	1	0	1
221405121	2.46			12	301040600763	1	04/06/2001	18.0055555555556	4/8/2019	122	174.5	153.2	50.3115737966027	4	1	143	97	147	94	158.333333333333	96	1	1	1	0		0		0	0	3	4	2	6	4	2	8	6	2	1	0			2	2	0	3	0	2
401305121	5.02			13	302101701061	1	10/17/2002	16.4777777777778	4/9/2019	79	180	66.59999999999999	20.5555555555556	2	0	104	78	106	71	129	68	0	0	0	0		0		0	0	1	4	24	7	7	3	12	9	2	1	0			2	1	0	3	2	0
302404121	5.33	4.53	5186.45	12	301122001051	1	12/20/2001	17.3	4/8/2019	75	169.4	61.4	21.3964419180691	2	0	113	72	146	56	102.333333333333	55	0	1	0	99		0		0	0	2	3	21	5	8	23	9	10	2	1	0			0	0	0	4	0	0
243004121	2.36			12	302102500755	1	10/25/2002	16.4527777777778	4/8/2019	83	180	88.3	27.2530864197531	3	0	93	63	126	91	115.666666666667	75.3333333333333	0	1	0	3		0		0	1	3	3	3	6	3	3	10	7	4	4	1	4		0	0	0	2	0	1
362504121	1.68	3.7	893.46	5	303010300873	1	01/03/2003	16.225	3/24/2019	64	168	50	17.7154195011338	2	0	100	57	96	62	112	78.3333333333333	0	0	0	0		0		0	0	6	6	3	7	4	3	14	11	7	0	0			1	1	0	3	0	0
572404122	3.06			1	301100800231	2	10/08/2001	17.4444444444444	3/18/2019	66	166	50.7	18.3988967919872	2	0	126	78	95	67	94.3333333333333	53.6666666666667	0	0	0	0		0		0	0	4	4	23	6	7	2	11	9	2	0	0			0	0	0	5	0	0
292103121	2.06			9	302110100743	2	11/01/2002	16.4083333333333	3/28/2019	69	163.5	54.6	20.4247678366019	2	0	95	67	101	69	96	63.3333333333333	0	0	0	0		0		0	0	4	5	23	7	8	23	11	12	4	1	2		1	1	2	0	5	0	2
[truncated: 240 more columns]
